# Supplementary material for: The histone H3K27 demethylase SlJMJ4 promotes dark- and ABA-induced leaf senescence in tomato
Source: Hortic Res. 2022 Jan 19;9:uhab077. doi: 10.1093/hr/uhab077 (PMC8973004; doi:10.1093/hr/uhab077)
Supplement: Web_Material_uhab077 [file web_material_uhab077.zip]

Archive with 4 entries (4 files):
- Supplementary Figures 1-4.docx
- Supplementary Table 1.xlsx
- Supplementary Table 2.xlsx
- Supplementary Table 3.xlsx
