# Supplementary material for: The histone H3K27 demethylase SlJMJ4 promotes dark- and ABA-induced leaf senescence in tomato
Source: Hortic Res. 2022 Jan 19;9:uhab077. doi: 10.1093/hr/uhab077 (PMC8973004; doi:10.1093/hr/uhab077)
Supplement: Web_Material_uhab077 [file web_material_uhab077.zip › Supplementary Table 1.xlsx]

## Sheet: Sheet1
Supplemental Table 1. List of SlJMJ4-bound sites.
PeakID	Chr	Start	End	Strand	Peak Score	Annotation	Distance to TSS	Nearest PromoterID
peaks436	SL3.0ch00	10623316	10637377	+	14063	Intergenic	-6643	Solyc00g017937.1
peaks70	SL3.0ch00	6858291	6872277	+	13988	Intergenic	13197	Solyc00g007910.1
peaks1180	SL3.0ch02	9619494	9631301	+	11809	Intergenic	48655	Solyc02g005550.1
peaks178	SL3.0ch00	7687922	7697836	+	9916	Intergenic	-2997	Solyc00g008910.1
peaks1413	SL3.0ch02	49770495	49779664	+	9171	exon (Solyc02g086460.3, exon 21 of 29)	-4175	Solyc02g086463.1
peaks30	SL3.0ch00	4167873	4176918	+	9047	Intergenic	-1740	Solyc00g005907.1
peaks2690	SL3.0ch06	12964346	12972672	+	8328	promoter-TSS (Solyc06g016720.2)	-324	Solyc06g016720.2
peaks1232	SL3.0ch02	13367851	13375915	+	8066	Intergenic	-74466	Solyc02g010630.1
peaks315	SL3.0ch00	9530258	9538247	+	7991	Intergenic	-18852	Solyc00g012430.1
peaks1829	SL3.0ch04	4640563	4648396	+	7835	exon (Solyc04g014400.3, exon 35 of 35)	5657	Solyc04g014390.3
peaks1233	SL3.0ch02	13376177	13383798	+	7623	Intergenic	-82570	Solyc02g010630.1
peaks2495	SL3.0ch06	11073634	11081175	+	7543	Intergenic	-3002	Solyc06g011667.1
peaks2479	SL3.0ch06	8587553	8594980	+	7429	Intergenic	-75806	Solyc06g011660.2
peaks1240	SL3.0ch02	18022672	18030095	+	7425	intron (Solyc02g014600.1, intron 2 of 5)	1077	Solyc02g014600.1
peaks471	SL3.0ch00	11358788	11366119	+	7333	Intergenic	-11812	Solyc00g026160.3
peaks1364	SL3.0ch02	43658952	43666080	+	7130	intron (Solyc02g078400.3, intron 10 of 16)	-2960	Solyc02g078390.3
peaks1537	SL3.0ch03	18422752	18429725	+	6975	Intergenic	8197	Solyc03g070435.1
peaks3912	SL3.0ch09	67886698	67893651	+	6955	intron (Solyc09g075830.3, intron 11 of 12)	3638	Solyc09g075830.3
peaks362	SL3.0ch00	9850061	9856714	+	6655	Intergenic	-42152	Solyc00g013184.1
peaks376	SL3.0ch00	10000659	10007199	+	6542	Intergenic	6762	Solyc00g014290.1
peaks117	SL3.0ch00	7238181	7244595	+	6416	Intergenic	-38444	Solyc00g008260.2
peaks1205	SL3.0ch02	9921942	9928228	+	6288	Intergenic	-28057	Solyc02g005600.1
peaks4986	SL3.0ch12	65793154	65799012	+	5860	promoter-TSS (Solyc12g094635.1)	-301	Solyc12g094645.1
peaks2674	SL3.0ch06	12900926	12906732	+	5808	Intergenic	-15073	Solyc06g016710.1
peaks199	SL3.0ch00	8044969	8050756	+	5789	Intergenic	-2155	Solyc00g009143.1
peaks377	SL3.0ch00	10008093	10013873	+	5782	promoter-TSS (Solyc00g014290.1)	-292	Solyc00g014290.1
peaks284	SL3.0ch00	9059187	9064821	+	5636	Intergenic	40044	Solyc00g010930.1
peaks3594	SL3.0ch08	61446516	61452016	+	5502	exon (Solyc08g077440.3, exon 14 of 17)	7981	Solyc08g077440.3
peaks1079	SL3.0ch01	92352988	92358470	+	5484	exon (Solyc01g103990.3, exon 7 of 11)	4790	Solyc01g103990.3
peaks414	SL3.0ch00	10445308	10450725	+	5419	Intergenic	1522	Solyc00g016790.1
peaks2685	SL3.0ch06	12943482	12948864	+	5384	Intergenic	22012	Solyc06g016720.2
peaks263	SL3.0ch00	8777526	8782815	+	5291	Intergenic	4132	Solyc00g010410.1
peaks1468	SL3.0ch03	2623486	2628763	+	5279	exon (Solyc03g025150.3, exon 4 of 5)	2830	Solyc03g025150.3
peaks1742	SL3.0ch03	66409380	66414595	+	5217	intron (Solyc03g115150.3, intron 14 of 14)	-4481	Solyc03g115140.3
peaks493	SL3.0ch00	12220251	12225464	+	5215	Intergenic	12120	Solyc00g040490.1
peaks3547	SL3.0ch08	53810824	53816006	+	5184	intron (Solyc08g065610.3, intron 5 of 9)	3650	Solyc08g065610.3
peaks4777	SL3.0ch12	17628118	17633271	+	5155	Intergenic	161298	Solyc12g082790.1
peaks2276	SL3.0ch05	33128672	33133807	+	5137	Intergenic	-12045	Solyc05g025520.2
peaks3934	SL3.0ch09	71386424	71391535	+	5113	exon (Solyc09g091660.3, exon 14 of 20)	6154	Solyc09g091660.3
peaks223	SL3.0ch00	8359200	8364231	+	5033	Intergenic	-44369	Solyc00g009760.2
peaks2680	SL3.0ch06	12925278	12930305	+	5029	Intergenic	8889	Solyc06g016710.1
peaks2434	SL3.0ch06	4996802	5001826	+	5026	Intergenic	9238	Solyc06g010120.1
peaks379	SL3.0ch00	10043931	10048939	+	5010	Intergenic	-2344	Solyc00g014395.1
peaks407	SL3.0ch00	10377609	10382592	+	4985	Intergenic	15983	Solyc00g016470.1
peaks4035	SL3.0ch10	14280874	14285844	+	4972	Intergenic	-1505	Solyc10g024440.1
peaks3314	SL3.0ch08	9356617	9361539	+	4924	Intergenic	32673	Solyc08g016790.1
peaks3663	SL3.0ch09	2206834	2211648	+	4816	intron (Solyc09g008780.3, intron 6 of 10)	2655	Solyc09g008780.3
peaks3908	SL3.0ch09	67246507	67251276	+	4771	intron (Solyc09g075020.3, intron 2 of 11)	3200	Solyc09g075020.3
peaks4380	SL3.0ch11	7764193	7768909	+	4718	intron (Solyc11g017010.2, intron 2 of 3)	3041	Solyc11g017010.2
peaks179	SL3.0ch00	7702654	7707343	+	4691	Intergenic	9122	Solyc00g008910.1
peaks4822	SL3.0ch12	22825459	22830102	+	4645	Intergenic	-27669	Solyc12g026385.1
peaks3918	SL3.0ch09	68326402	68331043	+	4643	intron (Solyc09g082060.3, intron 7 of 10)	3207	Solyc09g082060.3
peaks2494	SL3.0ch06	11063732	11068331	+	4601	Intergenic	8371	Solyc06g011667.1
peaks177	SL3.0ch00	7674517	7679040	+	4525	Intergenic	-17003	Solyc00g008800.2
peaks799	SL3.0ch01	36843486	36848005	+	4521	Intergenic	55916	Solyc01g035220.1
peaks64	SL3.0ch00	6820964	6825480	+	4518	Intergenic	55259	Solyc00g007910.1
peaks1157	SL3.0ch02	3954910	3959394	+	4486	TTS (Solyc02g049104.1)	1043	Solyc02g049104.1
peaks390	SL3.0ch00	10195019	10199494	+	4477	Intergenic	-44793	Solyc00g015000.1
peaks3276	SL3.0ch08	1636989	1641442	+	4455	intron (Solyc08g007080.3, intron 6 of 9)	-3164	Solyc08g007070.2
peaks2957	SL3.0ch07	8089042	8093480	+	4440	exon (Solyc07g017780.3, exon 4 of 11)	4683	Solyc07g017780.3
peaks1818	SL3.0ch04	3502601	3507006	+	4407	exon (Solyc04g010180.3, exon 5 of 5)	4214	Solyc04g010180.3
peaks1540	SL3.0ch03	18436041	18440441	+	4402	Intergenic	20200	Solyc03g070435.1
peaks5001	SL3.0ch12	67863127	67867522	+	4397	exon (Solyc12g099930.2, exon 3 of 6)	1626	Solyc12g099930.2
peaks119	SL3.0ch00	7273309	7277695	+	4388	Intergenic	-4330	Solyc00g008260.2
peaks2897	SL3.0ch06	48040455	48044832	+	4379	exon (Solyc06g082040.2, exon 2 of 5)	2114	Solyc06g082040.2
peaks3329	SL3.0ch08	9428624	9432982	+	4360	Intergenic	-2307	Solyc08g016793.1
peaks1795	SL3.0ch03	71758093	71762412	+	4321	intron (Solyc03g123370.3, intron 3 of 5)	2263	Solyc03g123380.1
peaks2445	SL3.0ch06	5040423	5044736	+	4315	Intergenic	-22280	Solyc06g010145.1
peaks1411	SL3.0ch02	49763463	49767758	+	4297	exon (Solyc02g086460.3, exon 4 of 29)	3906	Solyc02g086460.3
peaks2610	SL3.0ch06	12615407	12619699	+	4294	Intergenic	45659	Solyc06g016680.1
peaks3230	SL3.0ch07	64461944	64466229	+	4287	exon (Solyc07g056540.3, exon 6 of 12)	-3049	Solyc07g056550.3
peaks2444	SL3.0ch06	5035096	5039309	+	4215	Intergenic	-16903	Solyc06g010145.1
peaks210	SL3.0ch00	8111874	8116071	+	4199	intron (Solyc00g009145.1, intron 2 of 4)	4804	Solyc00g009145.1
peaks4446	SL3.0ch11	18063037	18067208	+	4173	Intergenic	88502	Solyc11g051200.1
peaks224	SL3.0ch00	8366387	8370557	+	4172	Intergenic	-37612	Solyc00g009760.2
peaks2923	SL3.0ch07	865561	869728	+	4169	promoter-TSS (Solyc07g006030.3)	-367	Solyc07g006030.3
peaks3347	SL3.0ch08	10451409	10455574	+	4167	Intergenic	11851	Solyc08g054577.1
peaks3069	SL3.0ch07	31739682	31743828	+	4148	intron (Solyc07g026810.3, intron 6 of 9)	13882	Solyc07g026810.3
peaks995	SL3.0ch01	78883482	78887622	+	4142	exon (Solyc01g079880.3, exon 2 of 5)	2150	Solyc01g079880.3
peaks4927	SL3.0ch12	48340051	48344174	+	4125	intron (Solyc12g036793.1, intron 2 of 2)	1736	Solyc12g036800.1
peaks3165	SL3.0ch07	57142974	57147089	+	4117	exon (Solyc07g043320.3, exon 3 of 6)	6118	Solyc07g043320.3
peaks452	SL3.0ch00	10852293	10856386	+	4095	promoter-TSS (Solyc00g020010.1)	514	Solyc00g020030.1
peaks2692	SL3.0ch06	12975871	12979959	+	4090	Intergenic	-9730	Solyc06g016720.2
peaks3600	SL3.0ch08	61639003	61643085	+	4084	exon (Solyc08g077530.3, exon 3 of 4)	2159	Solyc08g077530.3
peaks241	SL3.0ch00	8477514	8481574	+	4062	Intergenic	73460	Solyc00g009760.2
peaks2671	SL3.0ch06	12890439	12894469	+	4032	Intergenic	-26448	Solyc06g016710.1
peaks2499	SL3.0ch06	11104061	11108083	+	4024	exon (Solyc06g025415.1, exon 4 of 4)	766	Solyc06g025415.1
peaks175	SL3.0ch00	7667579	7671600	+	4023	Intergenic	-9814	Solyc00g008800.2
peaks128	SL3.0ch00	7368361	7372335	+	3976	Intergenic	58579	Solyc00g008270.1
peaks2712	SL3.0ch06	13082907	13086876	+	3971	Intergenic	-9056	Solyc06g016730.1
peaks4980	SL3.0ch12	65213009	65216962	+	3955	promoter-TSS (Solyc12g089110.1)	-253	Solyc12g089110.1
peaks2496	SL3.0ch06	11087065	11091011	+	3948	Intergenic	1550	Solyc06g025420.1
peaks4763	SL3.0ch12	17466581	17470523	+	3944	promoter-TSS (Solyc12g082790.1)	-844	Solyc12g082790.1
peaks317	SL3.0ch00	9542846	9546774	+	3930	Intergenic	-8294	Solyc00g012430.1
peaks4456	SL3.0ch11	18715356	18719272	+	3918	Intergenic	8046	Solyc11g027630.1
peaks214	SL3.0ch00	8149987	8153898	+	3913	intron (Solyc00g009145.1, intron 3 of 4)	42774	Solyc00g009145.1
peaks488	SL3.0ch00	11818886	11822796	+	3912	Intergenic	9958	Solyc00g032947.1
peaks2682	SL3.0ch06	12933040	12936935	+	3897	Intergenic	16085	Solyc06g016710.1
peaks136	SL3.0ch00	7442522	7446407	+	3887	Intergenic	132695	Solyc00g008270.1
peaks2934	SL3.0ch07	1878596	1882477	+	3883	exon (Solyc07g007120.3, exon 3 of 6)	4343	Solyc07g007120.3
peaks3341	SL3.0ch08	10001359	10005225	+	3868	Intergenic	13518	Solyc08g053570.1
peaks2860	SL3.0ch06	43813829	43817685	+	3858	intron (Solyc06g071100.3, intron 10 of 22)	2582	Solyc06g071100.3
peaks3343	SL3.0ch08	10009786	10013634	+	3850	Intergenic	5100	Solyc08g053570.1
peaks2862	SL3.0ch06	44055766	44059611	+	3847	exon (Solyc06g071350.3, exon 5 of 6)	4483	Solyc06g071350.3
peaks1032	SL3.0ch01	85786045	85789879	+	3836	exon (Solyc01g094410.3, exon 2 of 2)	2965	Solyc01g094410.3
peaks4059	SL3.0ch10	17106494	17110327	+	3835	Intergenic	-3207	Solyc10g036830.1
peaks1520	SL3.0ch03	13329528	13333360	+	3834	Intergenic	-37533	Solyc03g046594.1
peaks404	SL3.0ch00	10368399	10372216	+	3819	Intergenic	-9215	Solyc00g015737.1
peaks4428	SL3.0ch11	17971247	17975011	+	3766	Intergenic	-3491	Solyc11g051200.1
peaks2705	SL3.0ch06	13051590	13055347	+	3759	Intergenic	22367	Solyc06g016730.1
peaks4976	SL3.0ch12	64929554	64933310	+	3758	exon (Solyc12g088670.2, exon 3 of 5)	3001	Solyc12g088670.2
peaks2363	SL3.0ch05	61339946	61343694	+	3750	intron (Solyc05g050380.3, intron 7 of 8)	4240	Solyc05g050380.3
peaks1093	SL3.0ch01	94254191	94257932	+	3743	TTS (Solyc01g106470.3)	2579	Solyc01g106480.3
peaks1322	SL3.0ch02	36323429	36327131	+	3704	exon (Solyc02g064680.3, exon 3 of 7)	2621	Solyc02g064680.3
peaks3031	SL3.0ch07	22886571	22890272	+	3703	Intergenic	90700	Solyc07g022850.1
peaks1105	SL3.0ch01	95870626	95874324	+	3700	intron (Solyc01g108780.3, intron 4 of 6)	-13794	Solyc01g108765.1
peaks2965	SL3.0ch07	9601935	9605629	+	3696	Intergenic	-12537	Solyc07g018148.1
peaks675	SL3.0ch01	5150504	5154196	+	3694	Intergenic	-11558	Solyc01g010370.3
peaks258	SL3.0ch00	8675030	8678715	+	3687	Intergenic	49980	Solyc00g009765.1
peaks2604	SL3.0ch06	12579815	12583480	+	3667	Intergenic	9753	Solyc06g016680.1
peaks54	SL3.0ch00	6539931	6543594	+	3665	Intergenic	8340	Solyc00g006903.1
peaks2056	SL3.0ch04	64345519	64349163	+	3646	exon (Solyc04g079940.3, exon 3 of 6)	3131	Solyc04g079940.3
peaks2059	SL3.0ch04	64600357	64603995	+	3640	exon (Solyc04g080270.3, exon 2 of 8)	1538	Solyc04g080285.1
peaks67	SL3.0ch00	6840193	6843824	+	3633	Intergenic	36473	Solyc00g007910.1
peaks2441	SL3.0ch06	5024998	5028613	+	3617	Intergenic	-6506	Solyc06g010145.1
peaks2695	SL3.0ch06	12992626	12996238	+	3614	Intergenic	-26247	Solyc06g016720.2
peaks1181	SL3.0ch02	9635902	9639513	+	3613	Intergenic	36345	Solyc02g005550.1
peaks237	SL3.0ch00	8464645	8468253	+	3610	Intergenic	60365	Solyc00g009760.2
peaks542	SL3.0ch00	14519804	14523387	+	3585	Intergenic	-2012	Solyc00g092870.1
peaks2564	SL3.0ch06	12320562	12324131	+	3571	Intergenic	-6081	Solyc06g024207.1
peaks1721	SL3.0ch03	64178823	64182380	+	3559	intron (Solyc03g112230.3, intron 5 of 8)	2646	Solyc03g112230.3
peaks4416	SL3.0ch11	17904488	17908033	+	3547	Intergenic	-70360	Solyc11g051200.1
peaks1387	SL3.0ch02	46957521	46961060	+	3541	intron (Solyc02g082760.3, intron 4 of 7)	2937	Solyc02g082760.3
peaks2452	SL3.0ch06	5067494	5071026	+	3534	Intergenic	-48961	Solyc06g010145.1
peaks2062	SL3.0ch04	64876057	64879574	+	3519	TTS (Solyc04g080705.1)	762	Solyc04g080700.3
peaks3545	SL3.0ch08	53148618	53152127	+	3511	exon (Solyc08g065220.3, exon 5 of 15)	2635	Solyc08g065220.3
peaks110	SL3.0ch00	7117821	7121329	+	3510	exon (Solyc00g008130.1, exon 1 of 2)	172	Solyc00g008130.1
peaks1223	SL3.0ch02	13317385	13320892	+	3509	Intergenic	-21721	Solyc02g010630.1
peaks4052	SL3.0ch10	17070262	17073761	+	3501	TTS (Solyc10g036810.1)	1010	Solyc10g036810.1
peaks4985	SL3.0ch12	65782167	65785660	+	3495	exon (Solyc12g094620.2, exon 5 of 9)	-3349	Solyc12g094630.2
peaks242	SL3.0ch00	8486084	8489570	+	3488	Intergenic	81743	Solyc00g009760.2
peaks2579	SL3.0ch06	12447797	12451272	+	3477	Intergenic	-101917	Solyc06g016670.1
peaks1510	SL3.0ch03	13266502	13269948	+	3448	Intergenic	-42899	Solyc03g046590.3
peaks171	SL3.0ch00	7644561	7647970	+	3411	Intergenic	13510	Solyc00g008800.2
peaks2661	SL3.0ch06	12810541	12813948	+	3409	Intergenic	15304	Solyc06g016695.1
peaks3626	SL3.0ch08	64382568	64385968	+	3402	intron (Solyc08g081190.3, intron 2 of 3)	-1181	Solyc08g081195.1
peaks552	SL3.0ch00	14923493	14926888	+	3397	Intergenic	-16689	Solyc00g104200.2
peaks2631	SL3.0ch06	12706610	12710004	+	3396	Intergenic	21434	Solyc06g016690.1
peaks2672	SL3.0ch06	12894810	12898198	+	3390	Intergenic	-22398	Solyc06g016710.1
peaks2871	SL3.0ch06	45318498	45321883	+	3387	exon (Solyc06g073320.3, exon 4 of 7)	1981	Solyc06g073320.3
peaks134	SL3.0ch00	7431058	7434443	+	3387	Intergenic	120981	Solyc00g008270.1
peaks1768	SL3.0ch03	68508932	68512305	+	3375	exon (Solyc03g118040.3, exon 3 of 6)	1767	Solyc03g118040.3
peaks2605	SL3.0ch06	12584236	12587609	+	3375	Intergenic	14028	Solyc06g016680.1
peaks2894	SL3.0ch06	47883227	47886600	+	3375	exon (Solyc06g076850.3, exon 2 of 3)	2105	Solyc06g076850.3
peaks4954	SL3.0ch12	59396668	59400038	+	3372	exon (Solyc12g042950.2, exon 4 of 5)	2209	Solyc12g042950.2
peaks2710	SL3.0ch06	13069309	13072673	+	3366	Intergenic	4844	Solyc06g016730.1
peaks4347	SL3.0ch11	745032	748387	+	3357	exon (Solyc11g005920.2, exon 4 of 7)	3409	Solyc11g005920.2
peaks2502	SL3.0ch06	11128129	11131461	+	3334	Intergenic	-22957	Solyc06g025415.1
peaks2396	SL3.0ch06	182501	185830	+	3331	intron (Solyc06g005160.3, intron 5 of 9)	2381	Solyc06g005160.3
peaks1516	SL3.0ch03	13293575	13296902	+	3329	Intergenic	-69912	Solyc03g046590.3
peaks2491	SL3.0ch06	11040779	11044092	+	3315	Intergenic	12399	Solyc06g011663.1
peaks283	SL3.0ch00	9052491	9055804	+	3315	Intergenic	32187	Solyc00g010930.1
peaks2634	SL3.0ch06	12718515	12721808	+	3295	Intergenic	9580	Solyc06g016690.1
peaks4095	SL3.0ch10	23783707	23786990	+	3285	Intergenic	-106541	Solyc10g061960.2
peaks3887	SL3.0ch09	62183005	62186280	+	3277	TTS (Solyc09g064630.3)	2076	Solyc09g064630.3
peaks4816	SL3.0ch12	22727492	22730759	+	3269	Intergenic	-15193	Solyc12g026360.1
peaks462	SL3.0ch00	11055224	11058491	+	3269	intron (Solyc00g022090.2, intron 2 of 3)	-1297	Solyc00g022080.1
peaks3126	SL3.0ch07	47008440	47011688	+	3250	Intergenic	-2318	Solyc07g039295.1
peaks2561	SL3.0ch06	12309653	12312897	+	3246	Intergenic	7810	Solyc06g024203.1
peaks266	SL3.0ch00	8826655	8829894	+	3241	Intergenic	5847	Solyc00g010420.1
peaks2647	SL3.0ch06	12764091	12767324	+	3235	Intergenic	-31233	Solyc06g016695.1
peaks212	SL3.0ch00	8131998	8135221	+	3225	intron (Solyc00g009145.1, intron 2 of 4)	24441	Solyc00g009145.1
peaks2563	SL3.0ch06	12316059	12319280	+	3223	Intergenic	-10758	Solyc06g024207.1
peaks200	SL3.0ch00	8056892	8060111	+	3221	Intergenic	8484	Solyc00g009143.1
peaks2861	SL3.0ch06	43993948	43997156	+	3210	exon (Solyc06g071280.3, exon 2 of 5)	1581	Solyc06g071280.3
peaks2534	SL3.0ch06	11335394	11338601	+	3209	Intergenic	47525	Solyc06g024320.1
peaks2411	SL3.0ch06	1108898	1112103	+	3207	exon (Solyc06g006080.3, exon 5 of 7)	4504	Solyc06g006080.3
peaks2640	SL3.0ch06	12744546	12747743	+	3199	Intergenic	-16403	Solyc06g016690.1
peaks1040	SL3.0ch01	86925478	86928670	+	3194	TTS (Solyc01g095903.1)	1252	Solyc01g095903.1
peaks4761	SL3.0ch12	17453980	17457171	+	3193	Intergenic	-2270	Solyc12g082770.2
peaks1772	SL3.0ch03	68783702	68786886	+	3186	exon (Solyc03g118425.1, exon 2 of 3)	2860	Solyc03g118425.1
peaks2654	SL3.0ch06	12792401	12795584	+	3185	Intergenic	-2948	Solyc06g016695.1
peaks4286	SL3.0ch10	59557754	59560920	+	3168	Intergenic	-10938	Solyc10g076480.2
peaks2622	SL3.0ch06	12664387	12667553	+	3168	Intergenic	63771	Solyc06g016690.1
peaks2558	SL3.0ch06	12299286	12302441	+	3157	Intergenic	-2602	Solyc06g024203.1
peaks3393	SL3.0ch08	14969795	14972946	+	3153	Intergenic	-14027	Solyc08g048160.1
peaks1119	SL3.0ch01	96998355	97001506	+	3153	exon (Solyc01g110360.3, exon 4 of 5)	379	Solyc01g110365.1
peaks1669	SL3.0ch03	52072511	52075648	+	3139	Intergenic	34175	Solyc03g078350.3
peaks3869	SL3.0ch09	54823274	54826409	+	3137	Intergenic	16601	Solyc09g059510.3
peaks2649	SL3.0ch06	12771792	12774921	+	3131	Intergenic	-23584	Solyc06g016695.1
peaks375	SL3.0ch00	9994127	9997254	+	3129	Intergenic	8106	Solyc00g014190.1
peaks2670	SL3.0ch06	12886929	12890056	+	3129	Intergenic	-30410	Solyc06g016710.1
peaks2990	SL3.0ch07	13496166	13499286	+	3122	Intergenic	-17152	Solyc07g020790.3
peaks1478	SL3.0ch03	4403063	4406163	+	3102	intron (Solyc03g031920.3, intron 5 of 5)	-3256	Solyc03g031910.3
peaks1091	SL3.0ch01	94118095	94121193	+	3100	exon (Solyc01g106280.3, exon 1 of 3)	1519	Solyc01g106280.3
peaks4953	SL3.0ch12	59129613	59132706	+	3095	exon (Solyc12g042770.2, exon 7 of 9)	-3783	Solyc12g042760.1
peaks709	SL3.0ch01	12174089	12177175	+	3088	Intergenic	-18418	Solyc01g014360.1
peaks4439	SL3.0ch11	18026858	18029942	+	3086	Intergenic	51780	Solyc11g051200.1
peaks4276	SL3.0ch10	58453397	58456479	+	3084	Intergenic	-8888	Solyc10g074745.1
peaks1703	SL3.0ch03	60643589	60646653	+	3066	intron (Solyc03g096840.3, intron 1 of 1)	1452	Solyc03g096840.3
peaks395	SL3.0ch00	10297689	10300751	+	3064	Intergenic	14671	Solyc00g015733.1
peaks133	SL3.0ch00	7420605	7423654	+	3051	Intergenic	110360	Solyc00g008270.1
peaks4662	SL3.0ch12	754847	757892	+	3047	exon (Solyc12g006240.2, exon 4 of 6)	6413	Solyc12g006240.2
peaks240	SL3.0ch00	8473727	8476770	+	3045	Intergenic	69164	Solyc00g009760.2
peaks2498	SL3.0ch06	11094921	11097957	+	3038	Intergenic	-3564	Solyc06g025425.1
peaks1357	SL3.0ch02	42704697	42707731	+	3036	exon (Solyc02g077080.3, exon 4 of 5)	3249	Solyc02g077080.3
peaks2500	SL3.0ch06	11116541	11119563	+	3024	Intergenic	-11214	Solyc06g025415.1
peaks559	SL3.0ch00	15430937	15433957	+	3022	Intergenic	-12256	Solyc00g117655.1
peaks4430	SL3.0ch11	17984083	17987100	+	3019	Intergenic	8971	Solyc11g051200.1
peaks1430	SL3.0ch02	51627846	51630853	+	3009	exon (Solyc02g089090.3, exon 1 of 2)	1698	Solyc02g089090.3
peaks3635	SL3.0ch08	65449877	65452876	+	3001	intron (Solyc08g082610.3, intron 1 of 4)	1618	Solyc08g082610.3
peaks2450	SL3.0ch06	5058863	5061860	+	2999	Intergenic	-40062	Solyc06g010145.1
peaks4799	SL3.0ch12	22492041	22495038	+	2999	Intergenic	-142337	Solyc12g076355.1
peaks3032	SL3.0ch07	22907813	22910810	+	2999	Intergenic	111590	Solyc07g022850.1
peaks2699	SL3.0ch06	13023120	13026107	+	2989	Intergenic	51222	Solyc06g016730.1
peaks2679	SL3.0ch06	12921374	12924345	+	2973	Intergenic	3957	Solyc06g016710.1
peaks1178	SL3.0ch02	9609826	9612794	+	2970	Intergenic	-55097	Solyc02g005517.1
peaks2843	SL3.0ch06	41788866	41791824	+	2960	exon (Solyc06g066370.3, exon 4 of 6)	-1245	Solyc06g066360.2
peaks267	SL3.0ch00	8834598	8837550	+	2954	promoter-TSS (Solyc06g024330.2)	96	Solyc06g024330.2
peaks2683	SL3.0ch06	12937758	12940698	+	2942	Intergenic	20326	Solyc06g016710.1
peaks645	SL3.0ch01	497770	500708	+	2940	TTS (Solyc01g005755.1)	-2613	Solyc01g005775.1
peaks3502	SL3.0ch08	45627333	45630269	+	2938	exon (Solyc08g060810.3, exon 2 of 2)	2365	Solyc08g060810.3
peaks3242	SL3.0ch07	66536174	66539110	+	2938	exon (Solyc07g064130.2, exon 2 of 2)	3102	Solyc07g064130.2
peaks962	SL3.0ch01	69710924	69713849	+	2927	Intergenic	-7342	Solyc01g060185.1
peaks211	SL3.0ch00	8122409	8125333	+	2926	intron (Solyc00g009145.1, intron 2 of 4)	14703	Solyc00g009145.1
peaks2896	SL3.0ch06	48006545	48009466	+	2923	exon (Solyc06g082010.3, exon 2 of 2)	1845	Solyc06g082010.3
peaks4989	SL3.0ch12	65998230	66001150	+	2922	TTS (Solyc12g095920.2)	4789	Solyc12g095920.2
peaks4641	SL3.0ch11	54073664	54076576	+	2914	promoter-TSS (Solyc11g069165.1)	-656	Solyc11g069165.1
peaks3669	SL3.0ch09	2936562	2939472	+	2912	exon (Solyc09g009530.3, exon 3 of 4)	1564	Solyc09g009530.3
peaks3275	SL3.0ch08	1457473	1460380	+	2909	exon (Solyc08g006890.3, exon 3 of 4)	1832	Solyc08g006890.3
peaks2063	SL3.0ch04	65102626	65105518	+	2894	intron (Solyc04g080960.3, intron 2 of 3)	1350	Solyc04g080960.3
peaks368	SL3.0ch00	9907707	9910598	+	2893	exon (Solyc00g013186.1, exon 3 of 12)	471	Solyc00g013186.1
peaks2373	SL3.0ch05	63630434	63633322	+	2890	promoter-TSS (Solyc05g052550.1)	661	Solyc05g052560.1
peaks3252	SL3.0ch07	67456463	67459345	+	2884	exon (Solyc07g065630.3, exon 5 of 17)	-9270	Solyc07g065640.3
peaks1271	SL3.0ch02	23467610	23470488	+	2880	Intergenic	-7599	Solyc02g021480.3
peaks1071	SL3.0ch01	90866295	90869167	+	2874	exon (Solyc01g101140.3, exon 2 of 3)	2646	Solyc01g101140.3
peaks2941	SL3.0ch07	2247299	2250163	+	2866	exon (Solyc07g007600.3, exon 5 of 8)	3190	Solyc07g007600.3
peaks1207	SL3.0ch02	13201777	13204641	+	2866	Intergenic	-56775	Solyc02g005605.1
peaks2581	SL3.0ch06	12463323	12466186	+	2865	Intergenic	-107140	Solyc06g016680.1
peaks1538	SL3.0ch03	18430353	18433213	+	2862	Intergenic	13742	Solyc03g070435.1
peaks1614	SL3.0ch03	35363060	35365919	+	2861	Intergenic	2965	Solyc03g063070.1
peaks2835	SL3.0ch06	39845927	39848776	+	2851	exon (Solyc06g062950.1, exon 1 of 1)	1402	Solyc06g062950.1
peaks222	SL3.0ch00	8356004	8358852	+	2850	Intergenic	-41041	Solyc00g009650.1
peaks1012	SL3.0ch01	82315399	82318243	+	2846	exon (Solyc01g087500.3, exon 19 of 19)	5004	Solyc01g087480.1
peaks2573	SL3.0ch06	12419554	12422383	+	2831	Intergenic	-73351	Solyc06g016670.1
peaks2547	SL3.0ch06	11641372	11644197	+	2827	Intergenic	7846	Solyc06g024200.1
peaks3153	SL3.0ch07	54625702	54628523	+	2823	exon (Solyc07g041900.3, exon 5 of 7)	1439	Solyc07g041900.3
peaks89	SL3.0ch00	7002087	7004907	+	2822	TTS (Solyc00g008040.1)	1684	Solyc00g008040.1
peaks576	SL3.0ch00	16343863	16346673	+	2812	Intergenic	29388	Solyc00g147570.3
peaks2198	SL3.0ch05	17458409	17461213	+	2806	Intergenic	-8967	Solyc05g016560.1
peaks3281	SL3.0ch08	2790661	2793462	+	2803	intron (Solyc08g008370.3, intron 1 of 4)	1533	Solyc08g008370.3
peaks104	SL3.0ch00	7085758	7088554	+	2798	promoter-TSS (Solyc00g008090.2)	165	Solyc00g008100.1
peaks2449	SL3.0ch06	5054818	5057607	+	2791	Intergenic	-35913	Solyc06g010145.1
peaks2401	SL3.0ch06	526350	529136	+	2788	exon (Solyc06g005500.3, exon 4 of 6)	2037	Solyc06g005500.3
peaks991	SL3.0ch01	78377013	78379789	+	2778	TTS (Solyc01g079470.3)	1287	Solyc01g079470.3
peaks2700	SL3.0ch06	13026729	13029503	+	2776	Intergenic	47719	Solyc06g016730.1
peaks4450	SL3.0ch11	18085452	18088223	+	2773	Intergenic	110217	Solyc11g051200.1
peaks2967	SL3.0ch07	9609591	9612359	+	2770	Intergenic	-19730	Solyc07g018148.1
peaks98	SL3.0ch00	7064744	7067508	+	2766	exon (Solyc00g008055.1, exon 4 of 4)	3079	Solyc00g008055.1
peaks1213	SL3.0ch02	13226882	13229646	+	2766	Intergenic	-31720	Solyc02g005605.1
peaks4366	SL3.0ch11	4458005	4460766	+	2763	intron (Solyc11g011380.2, intron 7 of 11)	3261	Solyc11g011390.2
peaks194	SL3.0ch00	8013004	8015760	+	2758	Intergenic	-26532	Solyc00g009142.1
peaks1719	SL3.0ch03	64072319	64075064	+	2747	exon (Solyc03g112050.3, exon 8 of 12)	2963	Solyc03g112050.3
peaks1735	SL3.0ch03	65588208	65590950	+	2744	exon (Solyc03g114060.3, exon 4 of 6)	4289	Solyc03g114060.3
peaks3980	SL3.0ch10	7329527	7332263	+	2738	exon (Solyc10g018300.2, exon 7 of 7)	2031	Solyc10g018300.2
peaks2659	SL3.0ch06	12806273	12809007	+	2736	exon (Solyc06g016695.1, exon 2 of 2)	10700	Solyc06g016695.1
peaks29	SL3.0ch00	4161657	4164390	+	2735	Intergenic	-1074	Solyc00g005903.1
peaks579	SL3.0ch00	16681176	16683907	+	2733	Intergenic	3776	Solyc00g157087.1
peaks1384	SL3.0ch02	45929125	45931847	+	2724	intron (Solyc02g081390.3, intron 9 of 9)	-2027	Solyc02g081380.3
peaks578	SL3.0ch00	16504994	16507715	+	2723	Intergenic	55946	Solyc00g153680.1
peaks3336	SL3.0ch08	9970189	9972909	+	2722	Intergenic	45261	Solyc08g053570.1
peaks271	SL3.0ch00	8855773	8858490	+	2719	TTS (Solyc00g010525.1)	-2284	Solyc00g010530.1
peaks95	SL3.0ch00	7038419	7041127	+	2710	Intergenic	15290	Solyc00g008050.1
peaks3044	SL3.0ch07	25567609	25570316	+	2709	Intergenic	-205317	Solyc07g025140.3
peaks560	SL3.0ch00	15444714	15447420	+	2708	promoter-TSS (Solyc00g118690.1)	-301	Solyc00g118690.1
peaks2521	SL3.0ch06	11241455	11244161	+	2708	Intergenic	-6226	Solyc06g024380.1
peaks491	SL3.0ch00	12094997	12097699	+	2704	TTS (Solyc00g036962.1)	1386	Solyc00g036962.1
peaks2866	SL3.0ch06	44380650	44383350	+	2702	intron (Solyc06g071820.3, intron 4 of 4)	2353	Solyc06g071820.3
peaks2235	SL3.0ch05	24406396	24409092	+	2698	Intergenic	33044	Solyc05g018870.2
peaks2446	SL3.0ch06	5045108	5047799	+	2693	Intergenic	-26154	Solyc06g010145.1
peaks4644	SL3.0ch11	54525780	54528470	+	2692	exon (Solyc11g069600.2, exon 2 of 2)	4677	Solyc11g069600.2
peaks642	SL3.0ch01	218517	221194	+	2679	TTS (Solyc01g005310.3)	283	Solyc01g005305.1
peaks409	SL3.0ch00	10386407	10389078	+	2673	Intergenic	8341	Solyc00g016470.1
peaks1014	SL3.0ch01	82453843	82456512	+	2671	intron (Solyc01g087620.3, intron 1 of 2)	1416	Solyc01g087620.3
peaks4575	SL3.0ch11	45273279	45275941	+	2664	Intergenic	-18238	Solyc11g039410.2
peaks3068	SL3.0ch07	31054270	31056932	+	2664	Intergenic	77730	Solyc07g026770.3
peaks1033	SL3.0ch01	86227903	86230564	+	2663	exon (Solyc01g094950.3, exon 3 of 3)	1488	Solyc01g094950.3
peaks1445	SL3.0ch02	53540462	53543122	+	2662	TTS (Solyc02g091655.1)	1802	Solyc02g091660.3
peaks384	SL3.0ch00	10071877	10074536	+	2661	Intergenic	24427	Solyc00g014395.1
peaks2643	SL3.0ch06	12752331	12754989	+	2660	Intergenic	-23919	Solyc06g016690.1
peaks2653	SL3.0ch06	12789461	12792111	+	2652	Intergenic	-6154	Solyc06g016695.1
peaks963	SL3.0ch01	70239029	70241672	+	2645	Intergenic	-21643	Solyc01g060350.1
peaks4208	SL3.0ch10	43821036	43823673	+	2639	Intergenic	-1184	Solyc10g048060.1
peaks1334	SL3.0ch02	39631696	39634331	+	2637	intron (Solyc02g069100.3, intron 6 of 10)	2292	Solyc02g069100.3
peaks4823	SL3.0ch12	22831177	22833811	+	2636	Intergenic	-32383	Solyc12g026385.1
peaks1218	SL3.0ch02	13259033	13261665	+	2634	intron (Solyc02g005605.1, intron 2 of 2)	365	Solyc02g005605.1
peaks4440	SL3.0ch11	18032453	18035079	+	2628	Intergenic	57146	Solyc11g051200.1
peaks4709	SL3.0ch12	8259376	8262000	+	2626	Intergenic	-458910	Solyc12g017920.2
peaks2575	SL3.0ch06	12425437	12428060	+	2625	Intergenic	-79131	Solyc06g016670.1
peaks109	SL3.0ch00	7113051	7115673	+	2624	Intergenic	5385	Solyc00g008130.1
peaks3639	SL3.0ch08	65611784	65614403	+	2621	exon (Solyc08g082830.3, exon 14 of 14)	3010	Solyc08g082820.3
peaks4344	SL3.0ch11	483161	485779	+	2620	exon (Solyc11g005630.1, exon 1 of 1)	1365	Solyc11g005630.1
peaks2556	SL3.0ch06	12288577	12291192	+	2617	Intergenic	-13581	Solyc06g024203.1
peaks3267	SL3.0ch08	361991	364605	+	2616	exon (Solyc08g005490.3, exon 8 of 10)	3591	Solyc08g005490.3
peaks4782	SL3.0ch12	19272354	19274967	+	2615	Intergenic	-403069	Solyc12g077540.2
peaks2435	SL3.0ch06	5002814	5005422	+	2610	Intergenic	8231	Solyc06g010130.1
peaks3851	SL3.0ch09	48476418	48479023	+	2607	Intergenic	-165662	Solyc09g056260.3
peaks2691	SL3.0ch06	12973103	12975708	+	2607	Intergenic	-6220	Solyc06g016720.2
peaks279	SL3.0ch00	9022474	9025074	+	2602	Intergenic	1814	Solyc00g010930.1
peaks3870	SL3.0ch09	54827755	54830354	+	2601	Intergenic	12388	Solyc09g059510.3
peaks2090	SL3.0ch05	1733314	1735913	+	2601	exon (Solyc05g007140.3, exon 4 of 6)	3073	Solyc05g007140.3
peaks4051	SL3.0ch10	17062936	17065534	+	2600	Intergenic	8786	Solyc10g036810.1
peaks2072	SL3.0ch04	65750049	65752640	+	2593	intron (Solyc04g081730.3, intron 1 of 2)	1390	Solyc04g081730.3
peaks4699	SL3.0ch12	5867621	5870209	+	2590	exon (Solyc12g015870.2, exon 11 of 11)	2375	Solyc12g015880.2
peaks3038	SL3.0ch07	23791105	23793693	+	2590	intron (Solyc07g024000.3, intron 5 of 9)	1611	Solyc07g024000.3
peaks2131	SL3.0ch05	7064669	7067254	+	2587	exon (Solyc05g013750.3, exon 3 of 4)	2290	Solyc05g013750.3
peaks1568	SL3.0ch03	22817710	22820293	+	2585	Intergenic	-21223	Solyc03g051790.3
peaks4455	SL3.0ch11	18704112	18706692	+	2582	Intergenic	19958	Solyc11g027630.1
peaks1153	SL3.0ch02	3918218	3920797	+	2581	Intergenic	-2955	Solyc02g049100.1
peaks540	SL3.0ch00	14485183	14487762	+	2581	Intergenic	28337	Solyc00g091170.3
peaks1187	SL3.0ch02	9669851	9672421	+	2572	Intergenic	2916	Solyc02g005550.1
peaks431	SL3.0ch00	10591490	10594059	+	2571	Intergenic	-2021	Solyc00g017860.1
peaks195	SL3.0ch00	8018486	8021054	+	2570	Intergenic	-21144	Solyc00g009142.1
peaks1681	SL3.0ch03	54223031	54225596	+	2567	exon (Solyc03g082920.3, exon 5 of 8)	2686	Solyc03g082920.3
peaks1115	SL3.0ch01	96474813	96477372	+	2561	exon (Solyc01g109660.2, exon 2 of 2)	1033	Solyc01g109655.1
peaks2702	SL3.0ch06	13042291	13044838	+	2549	Intergenic	32271	Solyc06g016730.1
peaks4441	SL3.0ch11	18035592	18038132	+	2542	Intergenic	60242	Solyc11g051200.1
peaks3924	SL3.0ch09	70100372	70102911	+	2541	exon (Solyc09g090070.1, exon 1 of 1)	917	Solyc09g090070.1
peaks3399	SL3.0ch08	15044603	15047137	+	2536	Intergenic	60473	Solyc08g048160.1
peaks2845	SL3.0ch06	42352076	42354608	+	2534	exon (Solyc06g068140.3, exon 2 of 2)	2091	Solyc06g068140.3
peaks1345	SL3.0ch02	41919501	41922032	+	2533	exon (Solyc02g072080.1, exon 1 of 1)	1228	Solyc02g072080.1
peaks2686	SL3.0ch06	12952157	12954687	+	2532	Intergenic	14763	Solyc06g016720.2
peaks243	SL3.0ch00	8508332	8510861	+	2531	Intergenic	103512	Solyc00g009760.2
peaks1787	SL3.0ch03	70462406	70464934	+	2530	TTS (Solyc03g120640.3)	1981	Solyc03g120650.3
peaks1855	SL3.0ch04	12178507	12181034	+	2529	Intergenic	-54628	Solyc04g040090.3
peaks94	SL3.0ch00	7030599	7033125	+	2528	Intergenic	23201	Solyc00g008050.1
peaks2635	SL3.0ch06	12721908	12724431	+	2525	Intergenic	6572	Solyc06g016690.1
peaks4793	SL3.0ch12	21347330	21349848	+	2520	Intergenic	-4787	Solyc12g077350.1
peaks4916	SL3.0ch12	44287227	44289745	+	2520	Intergenic	-39337	Solyc12g035670.2
peaks4451	SL3.0ch11	18088799	18091317	+	2520	Intergenic	113438	Solyc11g051200.1
peaks1284	SL3.0ch02	25165495	25168012	+	2519	Intergenic	-5493	Solyc02g023990.3
peaks2054	SL3.0ch04	64015366	64017878	+	2514	exon (Solyc04g079420.3, exon 6 of 6)	2642	Solyc04g079420.3
peaks3158	SL3.0ch07	55751146	55753656	+	2512	Intergenic	-27540	Solyc07g042460.2
peaks2644	SL3.0ch06	12755430	12757940	+	2512	Intergenic	-26944	Solyc06g016690.1
peaks1127	SL3.0ch01	97470169	97472677	+	2510	exon (Solyc01g111240.3, exon 2 of 3)	3885	Solyc01g111240.3
peaks2126	SL3.0ch05	6452410	6454918	+	2510	intron (Solyc05g013380.3, intron 5 of 13)	3944	Solyc05g013380.3
peaks3799	SL3.0ch09	37501883	37504386	+	2505	Intergenic	160211	Solyc09g055200.1
peaks3613	SL3.0ch08	63421175	63423678	+	2505	promoter-TSS (Solyc08g079855.1)	-775	Solyc08g079855.1
peaks2265	SL3.0ch05	30135163	30137665	+	2504	Intergenic	5036	Solyc05g023940.1
peaks75	SL3.0ch00	6912385	6914884	+	2501	Intergenic	5974	Solyc00g007930.1
peaks4436	SL3.0ch11	18017021	18019515	+	2496	Intergenic	41648	Solyc11g051200.1
peaks1209	SL3.0ch02	13207449	13209942	+	2495	Intergenic	-51289	Solyc02g005605.1
peaks2572	SL3.0ch06	12416662	12419154	+	2494	Intergenic	-70291	Solyc06g016670.1
peaks3705	SL3.0ch09	8445494	8447983	+	2491	Intergenic	29349	Solyc09g015260.1
peaks598	SL3.0ch00	17823279	17825761	+	2484	Intergenic	11560	Solyc00g198360.1
peaks135	SL3.0ch00	7435740	7438221	+	2483	Intergenic	125211	Solyc00g008270.1
peaks2182	SL3.0ch05	17009265	17011744	+	2481	Intergenic	-53397	Solyc05g016445.1
peaks196	SL3.0ch00	8030315	8032792	+	2479	Intergenic	-9361	Solyc00g009142.1
peaks4023	SL3.0ch10	14183465	14185940	+	2477	Intergenic	-92565	Solyc10g024430.1
peaks2121	SL3.0ch05	4987447	4989922	+	2477	exon (Solyc05g010810.1, exon 1 of 1)	1242	Solyc05g010810.1
peaks3174	SL3.0ch07	58047888	58050360	+	2474	exon (Solyc07g044860.3, exon 4 of 4)	1555	Solyc07g044860.3
peaks3622	SL3.0ch08	63988695	63991166	+	2473	Intergenic	12137	Solyc08g080630.3
peaks4981	SL3.0ch12	65248626	65251091	+	2467	exon (Solyc12g089160.2, exon 4 of 4)	-2258	Solyc12g089150.2
peaks4511	SL3.0ch11	31492806	31495269	+	2465	Intergenic	-19427	Solyc11g045270.2
peaks412	SL3.0ch00	10417710	10420172	+	2464	Intergenic	-3710	Solyc00g016590.2
peaks1745	SL3.0ch03	66860676	66863135	+	2461	TTS (Solyc03g115770.3)	4725	Solyc03g115760.3
peaks43	SL3.0ch00	5678455	5680910	+	2457	Intergenic	2655	Solyc00g006683.1
peaks1141	SL3.0ch02	2602759	2605213	+	2456	intron (Solyc02g055460.2, intron 2 of 5)	10428	Solyc02g055460.2
peaks2280	SL3.0ch05	33149413	33151862	+	2451	Intergenic	-3422	Solyc05g025530.1
peaks1369	SL3.0ch02	44884350	44886795	+	2447	exon (Solyc02g079940.3, exon 4 of 4)	1259	Solyc02g079950.3
peaks3306	SL3.0ch08	8746636	8749080	+	2446	Intergenic	17905	Solyc08g016720.1
peaks1133	SL3.0ch01	98029585	98032024	+	2441	exon (Solyc01g111980.3, exon 3 of 5)	2229	Solyc01g111980.3
peaks2565	SL3.0ch06	12324199	12326636	+	2439	Intergenic	-3010	Solyc06g024207.1
peaks1231	SL3.0ch02	13358721	13361157	+	2438	Intergenic	-62522	Solyc02g010630.1
peaks2708	SL3.0ch06	13061737	13064173	+	2438	Intergenic	12880	Solyc06g016730.1
peaks3258	SL3.0ch07	67825392	67827826	+	2436	exon (Solyc07g066220.3, exon 5 of 6)	4824	Solyc07g066220.3
peaks2478	SL3.0ch06	8577841	8580273	+	2434	Intergenic	-63597	Solyc06g011660.2
peaks3714	SL3.0ch09	11274989	11277421	+	2434	TTS (Solyc09g015840.3)	1501	Solyc09g015840.3
peaks4345	SL3.0ch11	496241	498663	+	2424	exon (Solyc11g005670.2, exon 3 of 3)	2522	Solyc11g005670.2
peaks2282	SL3.0ch05	33158858	33161279	+	2423	intron (Solyc05g025540.1, intron 1 of 1)	350	Solyc05g025540.1
peaks484	SL3.0ch00	11689485	11691904	+	2421	Intergenic	1991	Solyc00g031060.2
peaks3434	SL3.0ch08	24334112	24336530	+	2420	Intergenic	-19859	Solyc08g042010.3
peaks4873	SL3.0ch12	34291487	34293902	+	2417	Intergenic	-38049	Solyc12g062700.1
peaks4735	SL3.0ch12	12060679	12063092	+	2415	Intergenic	9973	Solyc12g019880.1
peaks3387	SL3.0ch08	14928854	14931264	+	2412	promoter-TSS (Solyc08g048170.1)	-251	Solyc08g048170.1
peaks2492	SL3.0ch06	11050556	11052960	+	2406	TTS (Solyc06g011663.1)	3076	Solyc06g011663.1
peaks478	SL3.0ch00	11459182	11461585	+	2405	Intergenic	-8770	Solyc00g027640.1
peaks3561	SL3.0ch08	56457189	56459588	+	2401	intron (Solyc08g067340.3, intron 3 of 3)	1116	Solyc08g067340.3
peaks3462	SL3.0ch08	32449911	32452307	+	2398	Intergenic	-48476	Solyc08g022110.2
peaks3595	SL3.0ch08	61452413	61454809	+	2398	intron (Solyc08g077440.3, intron 8 of 16)	3636	Solyc08g077440.3
peaks2701	SL3.0ch06	13029803	13032196	+	2395	Intergenic	44836	Solyc06g016730.1
peaks76	SL3.0ch00	6918491	6920884	+	2395	promoter-TSS (Solyc00g007930.1)	-79	Solyc00g007930.1
peaks2731	SL3.0ch06	17089152	17091542	+	2392	Intergenic	7900	Solyc06g018100.3
peaks1058	SL3.0ch01	89862120	89864507	+	2389	intron (Solyc01g099840.3, intron 2 of 2)	1219	Solyc01g099840.3
peaks69	SL3.0ch00	6855434	6857818	+	2386	Intergenic	21855	Solyc00g007910.1
peaks2093	SL3.0ch05	2037608	2039987	+	2381	exon (Solyc05g007470.3, exon 1 of 2)	612	Solyc05g007470.3
peaks3781	SL3.0ch09	30681202	30683580	+	2380	Intergenic	25349	Solyc09g031540.1
peaks4680	SL3.0ch12	2918180	2920557	+	2379	exon (Solyc12g009640.1, exon 1 of 1)	1887	Solyc12g009640.1
peaks766	SL3.0ch01	29549115	29551492	+	2379	intron (Solyc01g020376.1, intron 2 of 3)	8223	Solyc01g020376.1
peaks2321	SL3.0ch05	48397286	48399660	+	2376	Intergenic	-83212	Solyc05g039910.1
peaks2514	SL3.0ch06	11204130	11206503	+	2375	Intergenic	-4669	Solyc06g024400.1
peaks2590	SL3.0ch06	12514247	12516616	+	2371	Intergenic	-56463	Solyc06g016680.1
peaks2837	SL3.0ch06	39933820	39936189	+	2371	intron (Solyc06g063070.3, intron 1 of 1)	1200	Solyc06g063070.3
peaks1597	SL3.0ch03	32919934	32922301	+	2369	Intergenic	70566	Solyc03g061610.1
peaks2507	SL3.0ch06	11176019	11178384	+	2367	Intergenic	2419	Solyc06g024410.2
peaks4794	SL3.0ch12	21728869	21731233	+	2366	Intergenic	-386249	Solyc12g077350.1
peaks2505	SL3.0ch06	11142327	11144691	+	2366	Intergenic	36111	Solyc06g024410.2
peaks3335	SL3.0ch08	9965097	9967460	+	2365	Intergenic	50532	Solyc08g053570.1
peaks2624	SL3.0ch06	12682555	12684917	+	2364	Intergenic	46005	Solyc06g016690.1
peaks1978	SL3.0ch04	41361043	41363404	+	2363	Intergenic	-23444	Solyc04g049300.2
peaks3244	SL3.0ch07	66551439	66553795	+	2358	exon (Solyc07g064160.3, exon 2 of 3)	1213	Solyc07g064160.3
peaks3394	SL3.0ch08	14981383	14983735	+	2354	Intergenic	-2838	Solyc08g048160.1
peaks4340	SL3.0ch10	65486579	65488931	+	2354	exon (Solyc10g086580.2, exon 5 of 7)	1885	Solyc10g086580.2
peaks2949	SL3.0ch07	3804275	3806626	+	2353	exon (Solyc07g008840.3, exon 4 of 5)	-3037	Solyc07g008830.1
peaks1766	SL3.0ch03	68412301	68414651	+	2352	intron (Solyc03g117950.3, intron 1 of 11)	1204	Solyc03g117950.3
peaks473	SL3.0ch00	11368166	11370516	+	2352	Intergenic	-4924	Solyc00g026160.3
peaks4304	SL3.0ch10	61720282	61722623	+	2343	exon (Solyc10g080260.2, exon 5 of 8)	1951	Solyc10g080260.2
peaks1825	SL3.0ch04	4103441	4105780	+	2341	promoter-TSS (Solyc04g011630.1)	-275	Solyc04g011630.1
peaks2338	SL3.0ch05	55034816	55037151	+	2337	exon (Solyc05g041910.3, exon 2 of 3)	1692	Solyc05g041910.3
peaks512	SL3.0ch00	13484312	13486645	+	2335	Intergenic	45550	Solyc00g066350.1
peaks4679	SL3.0ch12	2816830	2819162	+	2334	exon (Solyc12g009560.2, exon 2 of 2)	2308	Solyc12g009560.2
peaks1518	SL3.0ch03	13303667	13305994	+	2329	Intergenic	-64147	Solyc03g046594.1
peaks4287	SL3.0ch10	59616986	59619312	+	2328	promoter-TSS (Solyc10g076540.1)	-155	Solyc10g076540.1
peaks4388	SL3.0ch11	10562963	10565289	+	2328	exon (Solyc11g020230.1, exon 1 of 1)	1158	Solyc11g020230.1
peaks1167	SL3.0ch02	5326914	5329240	+	2328	Intergenic	-52822	Solyc02g050330.1
peaks274	SL3.0ch00	8915756	8918082	+	2328	Intergenic	37594	Solyc00g010750.2
peaks494	SL3.0ch00	12236378	12238704	+	2328	Intergenic	-5233	Solyc00g041090.2
peaks2041	SL3.0ch04	62386858	62389183	+	2327	intron (Solyc04g077390.3, intron 1 of 5)	1512	Solyc04g077390.3
peaks3374	SL3.0ch08	14809093	14811415	+	2324	Intergenic	4258	Solyc08g048180.1
peaks1805	SL3.0ch04	196185	198503	+	2320	exon (Solyc04g005255.1, exon 2 of 11)	2612	Solyc04g005255.1
peaks1767	SL3.0ch03	68457289	68459604	+	2317	intron (Solyc03g117980.3, intron 3 of 11)	1465	Solyc03g117980.3
peaks370	SL3.0ch00	9970509	9972822	+	2315	promoter-TSS (Solyc00g014180.1)	60	Solyc00g014180.1
peaks1680	SL3.0ch03	53963996	53966308	+	2314	exon (Solyc03g082620.3, exon 8 of 8)	4006	Solyc03g082620.3
peaks4300	SL3.0ch10	61439808	61442118	+	2312	intron (Solyc10g079820.2, intron 2 of 2)	1478	Solyc10g079820.2
peaks2501	SL3.0ch06	11120155	11122465	+	2312	Intergenic	-14472	Solyc06g025415.1
peaks2929	SL3.0ch07	1345307	1347615	+	2310	exon (Solyc07g006540.3, exon 3 of 3)	2973	Solyc07g006540.3
peaks3884	SL3.0ch09	61762268	61764576	+	2310	Intergenic	-17677	Solyc09g064370.3
peaks58	SL3.0ch00	6568982	6571286	+	2306	TTS (Solyc00g006907.1)	883	Solyc00g006907.1
peaks2517	SL3.0ch06	11229837	11232141	+	2306	Intergenic	-18045	Solyc06g024380.1
peaks3652	SL3.0ch09	1377533	1379836	+	2305	exon (Solyc09g007850.3, exon 3 of 4)	-1688	Solyc09g007840.3
peaks2149	SL3.0ch05	11525934	11528237	+	2305	promoter-TSS (Solyc05g015613.1)	-325	Solyc05g015613.1
peaks401	SL3.0ch00	10357648	10359950	+	2304	exon (Solyc00g015737.1, exon 2 of 2)	2293	Solyc00g015737.1
peaks2002	SL3.0ch04	55737433	55739730	+	2299	TTS (Solyc04g064560.3)	743	Solyc04g064550.1
peaks607	SL3.0ch00	18749864	18752158	+	2296	Intergenic	-5542	Solyc00g233480.1
peaks3954	SL3.0ch10	1064397	1066690	+	2295	exon (Solyc10g006480.2, exon 2 of 2)	2012	Solyc10g006480.2
peaks3506	SL3.0ch08	46270491	46272782	+	2293	Intergenic	-50019	Solyc08g060970.3
peaks646	SL3.0ch01	539772	542063	+	2293	intron (Solyc01g005820.3, intron 6 of 6)	5345	Solyc01g005820.3
peaks65	SL3.0ch00	6835335	6837625	+	2292	Intergenic	42001	Solyc00g007910.1
peaks981	SL3.0ch01	76275153	76277443	+	2292	Intergenic	10930	Solyc01g067630.3
peaks197	SL3.0ch00	8039439	8041727	+	2290	promoter-TSS (Solyc00g009142.1)	-331	Solyc00g009142.1
peaks3712	SL3.0ch09	10987890	10990175	+	2287	intron (Solyc09g015770.3, intron 2 of 2)	1370	Solyc09g015770.3
peaks587	SL3.0ch00	16951486	16953770	+	2286	Intergenic	10237	Solyc00g165195.1
peaks2497	SL3.0ch06	11091804	11094086	+	2284	promoter-TSS (Solyc06g025425.1)	-70	Solyc06g025425.1
peaks184	SL3.0ch00	7736014	7738296	+	2284	intron (Solyc00g008915.1, intron 3 of 13)	759	Solyc00g008915.1
peaks387	SL3.0ch00	10123917	10126196	+	2281	promoter-TSS (Solyc00g014840.1)	558	Solyc00g014830.3
peaks1121	SL3.0ch01	97093424	97095701	+	2279	exon (Solyc01g110480.3, exon 2 of 5)	1518	Solyc01g110480.3
peaks1120	SL3.0ch01	97061018	97063295	+	2279	exon (Solyc01g110430.3, exon 1 of 2)	1291	Solyc01g110430.3
peaks582	SL3.0ch00	16816066	16818339	+	2275	Intergenic	-22456	Solyc00g160785.1
peaks3556	SL3.0ch08	55724955	55727226	+	2273	TTS (Solyc08g066810.3)	4280	Solyc08g066810.3
peaks2294	SL3.0ch05	34407367	34409637	+	2272	Intergenic	-5091	Solyc05g025590.3
peaks1899	SL3.0ch04	20372256	20374525	+	2271	Intergenic	-6057	Solyc04g025910.1
peaks466	SL3.0ch00	11183298	11185564	+	2268	promoter-TSS (Solyc00g023580.1)	257	Solyc00g023570.1
peaks4442	SL3.0ch11	18044599	18046858	+	2261	Intergenic	69108	Solyc11g051200.1
peaks601	SL3.0ch00	18027177	18029434	+	2259	Intergenic	-50972	Solyc00g203660.2
peaks2555	SL3.0ch06	11685245	11687499	+	2256	Intergenic	-35742	Solyc06g024200.1
peaks2995	SL3.0ch07	14885455	14887709	+	2256	Intergenic	-144286	Solyc07g020960.3
peaks2544	SL3.0ch06	11631174	11633426	+	2254	Intergenic	14559	Solyc06g024220.1
peaks2395	SL3.0ch06	36317	38569	+	2254	exon (Solyc06g005060.3, exon 3 of 3)	1329	Solyc06g005060.3
peaks4510	SL3.0ch11	31403232	31405483	+	2253	Intergenic	-109107	Solyc11g045270.2
peaks2790	SL3.0ch06	28641654	28643902	+	2250	Intergenic	50380	Solyc06g036803.1
peaks994	SL3.0ch01	78861985	78864233	+	2250	TTS (Solyc01g079870.3)	125	Solyc01g079865.1
peaks604	SL3.0ch00	18454623	18456871	+	2250	Intergenic	-2262	Solyc00g222060.1
peaks4358	SL3.0ch11	3354458	3356704	+	2248	intron (Solyc11g010270.2, intron 2 of 2)	-1821	Solyc11g010280.1
peaks2928	SL3.0ch07	1258840	1261084	+	2246	TTS (Solyc07g006470.1)	1367	Solyc07g006480.3
peaks4914	SL3.0ch12	43721982	43724225	+	2245	Intergenic	117338	Solyc12g035650.2
peaks2687	SL3.0ch06	12957758	12959997	+	2241	Intergenic	9308	Solyc06g016720.2
peaks1327	SL3.0ch02	37041965	37044204	+	2241	Intergenic	-15955	Solyc02g065300.1
peaks381	SL3.0ch00	10058119	10060356	+	2239	Intergenic	10458	Solyc00g014395.1
peaks751	SL3.0ch01	23485435	23487672	+	2239	Intergenic	20304	Solyc01g017030.1
peaks3879	SL3.0ch09	60862025	60864262	+	2239	Intergenic	4122	Solyc09g061900.1
peaks4755	SL3.0ch12	17399618	17401853	+	2237	Intergenic	52570	Solyc12g082770.2
peaks2651	SL3.0ch06	12781094	12783327	+	2235	Intergenic	-14730	Solyc06g016695.1
peaks3111	SL3.0ch07	44403366	44405599	+	2235	Intergenic	39809	Solyc07g037950.1
peaks4743	SL3.0ch12	13900469	13902699	+	2232	Intergenic	-7341	Solyc12g020040.1
peaks2220	SL3.0ch05	21071316	21073546	+	2232	Intergenic	66602	Solyc05g018432.1
peaks2583	SL3.0ch06	12475753	12477979	+	2228	Intergenic	-95028	Solyc06g016680.1
peaks4480	SL3.0ch11	21336794	21339020	+	2228	Intergenic	-1731	Solyc11g028315.1
peaks1204	SL3.0ch02	9907622	9909845	+	2225	Intergenic	-44409	Solyc02g005600.1
peaks3530	SL3.0ch08	50561603	50563825	+	2224	Intergenic	-7898	Solyc08g062150.1
peaks924	SL3.0ch01	63617018	63619240	+	2224	intron (Solyc01g057760.3, intron 8 of 10)	7367	Solyc01g057760.3
peaks3430	SL3.0ch08	23989786	23992008	+	2224	intron (Solyc08g042060.2, intron 7 of 8)	-15592	Solyc08g042070.2
peaks823	SL3.0ch01	39591441	39593662	+	2223	Intergenic	-27987	Solyc01g028987.1
peaks3260	SL3.0ch07	67916580	67918800	+	2222	TTS (Solyc07g066320.3)	1302	Solyc07g066310.3
peaks3373	SL3.0ch08	14805555	14807775	+	2222	Intergenic	7847	Solyc08g048180.1
peaks1890	SL3.0ch04	18437087	18439306	+	2221	Intergenic	-24310	Solyc04g026180.1
peaks2078	SL3.0ch04	66068562	66070778	+	2218	TTS (Solyc04g082260.3)	294	Solyc04g082255.1
peaks2924	SL3.0ch07	872961	875175	+	2216	intron (Solyc07g006035.1, intron 11 of 23)	-6791	Solyc07g006030.3
peaks3459	SL3.0ch08	31508977	31511190	+	2215	Intergenic	-291360	Solyc08g022180.1
peaks4576	SL3.0ch11	45294513	45296720	+	2209	exon (Solyc11g039400.1, exon 1 of 1)	146	Solyc11g039400.1
peaks612	SL3.0ch00	19207317	19209523	+	2208	Intergenic	-39671	Solyc00g254110.1
peaks4005	SL3.0ch10	12136767	12138971	+	2206	Intergenic	27466	Solyc10g019170.2
peaks4106	SL3.0ch10	25064064	25066264	+	2202	Intergenic	-103565	Solyc10g062180.2
peaks406	SL3.0ch00	10375062	10377261	+	2201	Intergenic	-15069	Solyc00g015737.1
peaks106	SL3.0ch00	7095560	7097759	+	2201	exon (Solyc00g008110.1, exon 5 of 5)	3272	Solyc00g008110.1
peaks2641	SL3.0ch06	12748492	12750689	+	2199	Intergenic	-19849	Solyc06g016690.1
peaks1593	SL3.0ch03	31872463	31874658	+	2197	Intergenic	-17921	Solyc03g059420.3
peaks1315	SL3.0ch02	34493777	34495971	+	2196	exon (Solyc02g062340.3, exon 4 of 6)	1263	Solyc02g062340.3
peaks2664	SL3.0ch06	12818765	12820959	+	2196	Intergenic	22922	Solyc06g016695.1
peaks3849	SL3.0ch09	48070728	48072922	+	2196	Intergenic	-146196	Solyc09g056250.1
peaks1370	SL3.0ch02	44917662	44919854	+	2194	exon (Solyc02g080010.2, exon 2 of 8)	1114	Solyc02g080010.2
peaks1511	SL3.0ch03	13278921	13281113	+	2194	Intergenic	-54691	Solyc03g046590.3
peaks3135	SL3.0ch07	49765722	49767913	+	2193	Intergenic	-53467	Solyc07g040770.1
peaks2427	SL3.0ch06	3582828	3585017	+	2191	TTS (Solyc06g009630.1)	1101	Solyc06g009630.1
peaks4902	SL3.0ch12	40834978	40837167	+	2191	Intergenic	252950	Solyc12g035470.2
peaks1820	SL3.0ch04	3580488	3582675	+	2189	TTS (Solyc04g010260.3)	3832	Solyc04g010250.3
peaks4236	SL3.0ch10	50869070	50871257	+	2189	Intergenic	13290	Solyc10g050850.2
peaks4764	SL3.0ch12	17471115	17473300	+	2187	Intergenic	2811	Solyc12g082790.1
peaks2409	SL3.0ch06	1006375	1008557	+	2184	exon (Solyc06g005990.3, exon 23 of 23)	2820	Solyc06g006000.3
peaks2137	SL3.0ch05	8322652	8324834	+	2184	exon (Solyc05g014470.3, exon 5 of 10)	1072	Solyc05g014470.3
peaks238	SL3.0ch00	8468541	8470722	+	2183	Intergenic	63547	Solyc00g009760.2
peaks1264	SL3.0ch02	22146431	22148612	+	2183	Intergenic	-85666	Solyc02g021100.3
peaks28	SL3.0ch00	4157858	4160038	+	2182	Intergenic	-5149	Solyc00g005903.1
peaks602	SL3.0ch00	18138202	18140379	+	2179	Intergenic	4093	Solyc12g062400.2
peaks776	SL3.0ch01	30997952	31000128	+	2178	Intergenic	24613	Solyc01g020510.1
peaks2287	SL3.0ch05	33548589	33550763	+	2176	Intergenic	-287995	Solyc05g025550.1
peaks3942	SL3.0ch10	152273	154446	+	2175	TTS (Solyc10g005195.1)	7315	Solyc10g005190.1
peaks1211	SL3.0ch02	13216016	13218187	+	2173	Intergenic	-42883	Solyc02g005605.1
peaks1242	SL3.0ch02	18052573	18054743	+	2172	TTS (Solyc02g014640.1)	181	Solyc02g014650.1
peaks4187	SL3.0ch10	41527439	41529607	+	2170	Intergenic	-5291	Solyc10g047670.2
peaks1234	SL3.0ch02	13387766	13389932	+	2168	Intergenic	-91432	Solyc02g010630.1
peaks259	SL3.0ch00	8679847	8682013	+	2168	Intergenic	54038	Solyc00g009765.1
peaks2779	SL3.0ch06	26127258	26129421	+	2165	Intergenic	-15267	Solyc06g036460.3
peaks2447	SL3.0ch06	5048996	5051159	+	2165	Intergenic	-29778	Solyc06g010145.1
peaks1990	SL3.0ch04	48029639	48031801	+	2164	Intergenic	-10110	Solyc04g050740.1
peaks2112	SL3.0ch05	3851992	3854154	+	2164	exon (Solyc05g009650.3, exon 2 of 2)	1124	Solyc05g009650.3
peaks2681	SL3.0ch06	12930392	12932553	+	2163	Intergenic	12570	Solyc06g016710.1
peaks671	SL3.0ch01	4621829	4623987	+	2160	TTS (Solyc01g010055.1)	1316	Solyc01g010060.2
peaks2665	SL3.0ch06	12821358	12823516	+	2160	Intergenic	25497	Solyc06g016695.1
peaks11	SL3.0ch00	1887479	1889636	+	2159	Intergenic	153995	Solyc00g005096.1
peaks3073	SL3.0ch07	32347854	32350010	+	2158	Intergenic	80301	Solyc07g026910.2
peaks3423	SL3.0ch08	21588082	21590232	+	2152	Intergenic	5534	Solyc08g044330.2
peaks731	SL3.0ch01	18235856	18238004	+	2150	Intergenic	-63191	Solyc01g015280.1
peaks3909	SL3.0ch09	67251752	67253894	+	2144	exon (Solyc09g075020.3, exon 8 of 12)	-3301	Solyc09g075030.3
peaks203	SL3.0ch00	8071316	8073457	+	2143	Intergenic	-16964	Solyc00g009144.1
peaks2597	SL3.0ch06	12550208	12552348	+	2142	Intergenic	-20616	Solyc06g016680.1
peaks1607	SL3.0ch03	34445715	34447855	+	2142	Intergenic	36257	Solyc03g062790.3
peaks3636	SL3.0ch08	65493899	65496039	+	2142	intron (Solyc08g082670.3, intron 4 of 17)	3602	Solyc08g082670.3
peaks1302	SL3.0ch02	31052837	31054977	+	2142	exon (Solyc02g036350.3, exon 3 of 4)	1293	Solyc02g036350.3
peaks3681	SL3.0ch09	3966921	3969061	+	2142	exon (Solyc09g010630.3, exon 2 of 2)	2628	Solyc09g010630.3
peaks1628	SL3.0ch03	38277984	38280124	+	2142	Intergenic	59617	Solyc03g063765.1
peaks1288	SL3.0ch02	25733143	25735281	+	2140	exon (Solyc02g030170.3, exon 2 of 3)	1458	Solyc02g030170.3
peaks3662	SL3.0ch09	2100648	2102786	+	2140	exon (Solyc09g008640.1, exon 1 of 1)	1191	Solyc09g008640.1
peaks4926	SL3.0ch12	48278970	48281108	+	2140	Intergenic	-14051	Solyc12g036790.2
peaks1354	SL3.0ch02	42680560	42682697	+	2139	exon (Solyc02g077040.4, exon 2 of 2)	1391	Solyc02g077040.4
peaks774	SL3.0ch01	30744142	30746279	+	2139	Intergenic	29004	Solyc01g020440.3
peaks4387	SL3.0ch11	10304660	10306795	+	2137	Intergenic	-7319	Solyc11g020150.1
peaks790	SL3.0ch01	35918342	35920470	+	2130	Intergenic	55177	Solyc01g034080.1
peaks1809	SL3.0ch04	444350	446478	+	2130	exon (Solyc04g005670.2, exon 2 of 3)	1441	Solyc04g005670.2
peaks3234	SL3.0ch07	65343631	65345757	+	2128	exon (Solyc07g062500.3, exon 4 of 5)	-2016	Solyc07g062510.2
peaks695	SL3.0ch01	9142424	9144548	+	2126	Intergenic	25092	Solyc01g011430.3
peaks4798	SL3.0ch12	22489602	22491726	+	2126	Intergenic	-145212	Solyc12g076355.1
peaks386	SL3.0ch00	10120405	10122528	+	2125	intron (Solyc00g014830.3, intron 4 of 5)	4148	Solyc00g014830.3
peaks3418	SL3.0ch08	20374111	20376233	+	2124	Intergenic	85753	Solyc08g044460.1
peaks2586	SL3.0ch06	12493322	12495443	+	2123	Intergenic	-77512	Solyc06g016680.1
peaks1509	SL3.0ch03	13252041	13254161	+	2122	Intergenic	-27775	Solyc03g046590.3
peaks996	SL3.0ch01	78922628	78924748	+	2122	intron (Solyc01g079890.3, intron 5 of 5)	5849	Solyc01g079890.3
peaks3250	SL3.0ch07	67227941	67230061	+	2122	TTS (Solyc07g065260.3)	1025	Solyc07g065270.1
peaks3410	SL3.0ch08	17200955	17203074	+	2121	Intergenic	59005	Solyc08g045710.1
peaks4947	SL3.0ch12	58023570	58025688	+	2120	exon (Solyc12g042065.1, exon 2 of 2)	931	Solyc12g042065.1
peaks2304	SL3.0ch05	37676746	37678864	+	2120	Intergenic	-154708	Solyc05g025900.3
peaks2162	SL3.0ch05	12980320	12982438	+	2120	exon (Solyc05g015920.3, exon 8 of 12)	4736	Solyc05g015920.3
peaks4038	SL3.0ch10	14699681	14701799	+	2120	Intergenic	-12013	Solyc10g024480.1
peaks4045	SL3.0ch10	16426982	16429100	+	2120	Intergenic	-84333	Solyc10g036620.2
peaks3437	SL3.0ch08	25512225	25514342	+	2119	TTS (Solyc08g041860.1)	947	Solyc08g041860.1
peaks621	SL3.0ch00	19928601	19930717	+	2118	Intergenic	7832	Solyc00g283110.1
peaks4623	SL3.0ch11	52035491	52037607	+	2118	exon (Solyc11g066070.2, exon 2 of 2)	1688	Solyc11g066060.2
peaks615	SL3.0ch00	19472671	19474786	+	2117	Intergenic	36066	Solyc00g265110.3
peaks1453	SL3.0ch02	54513021	54515135	+	2116	TTS (Solyc02g092930.1)	1049	Solyc02g092930.1
peaks15	SL3.0ch00	2113168	2115280	+	2114	Intergenic	-76741	Solyc00g005280.1
peaks4556	SL3.0ch11	40932513	40934625	+	2114	Intergenic	-140814	Solyc11g039953.1
peaks2966	SL3.0ch07	9606594	9608705	+	2113	Intergenic	-16404	Solyc07g018148.1
peaks1391	SL3.0ch02	47260677	47262786	+	2111	TTS (Solyc02g083250.3)	1240	Solyc02g083250.3
peaks1251	SL3.0ch02	19703408	19705516	+	2110	TTS (Solyc02g014870.3)	2103	Solyc02g014860.3
peaks1421	SL3.0ch02	50492014	50494120	+	2108	promoter-TSS (Solyc02g087415.1)	-73	Solyc02g087415.1
peaks616	SL3.0ch00	19538199	19540304	+	2107	Intergenic	-7027	Solyc00g266110.1
peaks2981	SL3.0ch07	11547084	11549188	+	2106	Intergenic	-28172	Solyc07g019460.3
peaks3254	SL3.0ch07	67565857	67567960	+	2105	exon (Solyc07g065840.2, exon 3 of 4)	1509	Solyc07g065830.1
peaks4542	SL3.0ch11	38887532	38889634	+	2104	Intergenic	-290375	Solyc11g040224.1
peaks2786	SL3.0ch06	26888183	26890285	+	2104	Intergenic	38934	Solyc06g036600.2
peaks847	SL3.0ch01	44431962	44434064	+	2104	Intergenic	41752	Solyc01g044543.1
peaks1182	SL3.0ch02	9642546	9644646	+	2102	Intergenic	30456	Solyc02g005550.1
peaks806	SL3.0ch01	37002396	37004496	+	2102	Intergenic	-33467	Solyc01g035225.1
peaks1177	SL3.0ch02	9486071	9488170	+	2101	Intergenic	-34621	Solyc02g005510.3
peaks762	SL3.0ch01	27109499	27111598	+	2101	Intergenic	123095	Solyc01g018060.1
peaks3379	SL3.0ch08	14872519	14874618	+	2101	Intergenic	56240	Solyc08g048170.1
peaks4501	SL3.0ch11	29790979	29793078	+	2101	Intergenic	204016	Solyc11g045610.2
peaks4727	SL3.0ch12	10535908	10538001	+	2095	Intergenic	-41924	Solyc12g019480.2
peaks4546	SL3.0ch11	39485016	39487108	+	2094	Intergenic	-11240	Solyc11g040173.1
peaks2886	SL3.0ch06	47334198	47336289	+	2093	exon (Solyc06g076020.3, exon 2 of 2)	1889	Solyc06g076020.3
peaks2763	SL3.0ch06	22463196	22465286	+	2092	Intergenic	314193	Solyc06g032745.1
peaks4936	SL3.0ch12	53072771	53074861	+	2092	Intergenic	-9627	Solyc12g039030.1
peaks3022	SL3.0ch07	21146511	21148598	+	2089	Intergenic	-55051	Solyc07g021700.3
peaks256	SL3.0ch00	8661606	8663693	+	2089	Intergenic	35757	Solyc00g009765.1
peaks4606	SL3.0ch11	48985631	48987718	+	2089	Intergenic	10751	Solyc11g061970.1
peaks925	SL3.0ch01	63793342	63795428	+	2088	Intergenic	70511	Solyc01g057780.3
peaks4895	SL3.0ch12	38390134	38392220	+	2088	Intergenic	-67996	Solyc12g033130.2
peaks2703	SL3.0ch06	13047127	13049212	+	2087	Intergenic	27666	Solyc06g016730.1
peaks2849	SL3.0ch06	42550649	42552733	+	2086	exon (Solyc06g068460.3, exon 4 of 4)	1121	Solyc06g068460.3
peaks2920	SL3.0ch07	648814	650898	+	2086	exon (Solyc07g005810.3, exon 9 of 9)	-2577	Solyc07g005790.3
peaks2645	SL3.0ch06	12758719	12760803	+	2086	Intergenic	-30020	Solyc06g016690.1
peaks3340	SL3.0ch08	9992885	9994967	+	2084	Intergenic	22884	Solyc08g053570.1
peaks3591	SL3.0ch08	60990559	60992640	+	2083	exon (Solyc08g076930.1, exon 1 of 1)	1133	Solyc08g076930.1
peaks2766	SL3.0ch06	23030234	23032315	+	2083	Intergenic	81340	Solyc06g033784.1
peaks17	SL3.0ch00	2123038	2125118	+	2082	Intergenic	-66887	Solyc00g005280.1
peaks1631	SL3.0ch03	39157637	39159716	+	2081	Intergenic	-28023	Solyc03g063900.1
peaks4863	SL3.0ch12	32512723	32514802	+	2081	Intergenic	-8873	Solyc12g062420.2
peaks4087	SL3.0ch10	22446809	22448888	+	2081	Intergenic	9489	Solyc10g061830.2
peaks229	SL3.0ch00	8396424	8398502	+	2080	Intergenic	-8621	Solyc00g009760.2
peaks3400	SL3.0ch08	15047851	15049926	+	2077	Intergenic	63491	Solyc08g048160.1
peaks2842	SL3.0ch06	41415910	41417984	+	2076	intron (Solyc06g065900.3, intron 2 of 4)	938	Solyc06g065900.3
peaks1858	SL3.0ch04	12259162	12261236	+	2076	intron (Solyc04g040095.1, intron 4 of 4)	10102	Solyc04g040050.1
peaks2273	SL3.0ch05	32452299	32454373	+	2076	Intergenic	-212748	Solyc05g024490.3
peaks1539	SL3.0ch03	18433485	18435557	+	2074	Intergenic	16480	Solyc03g070435.1
peaks2176	SL3.0ch05	15288110	15290182	+	2074	Intergenic	-13696	Solyc05g016240.3
peaks1583	SL3.0ch03	28613828	28615900	+	2074	Intergenic	-28806	Solyc03g058880.3
peaks4201	SL3.0ch10	43261811	43263882	+	2073	Intergenic	-13283	Solyc10g047970.1
peaks733	SL3.0ch01	18628298	18630368	+	2072	Intergenic	-7187	Solyc01g016300.1
peaks345	SL3.0ch00	9735223	9737293	+	2072	intron (Solyc00g013140.2, intron 2 of 2)	1344	Solyc00g013140.2
peaks742	SL3.0ch01	20629293	20631362	+	2071	Intergenic	-19225	Solyc01g016610.1
peaks2607	SL3.0ch06	12605024	12607092	+	2070	Intergenic	34164	Solyc06g016680.1
peaks4801	SL3.0ch12	22512044	22514111	+	2069	Intergenic	-122799	Solyc12g076355.1
peaks2037	SL3.0ch04	62077547	62079612	+	2067	exon (Solyc04g077020.3, exon 4 of 5)	2214	Solyc04g077020.3
peaks1880	SL3.0ch04	15958906	15960971	+	2067	Intergenic	-125069	Solyc04g028440.1
peaks2847	SL3.0ch06	42409369	42411434	+	2067	exon (Solyc06g068230.3, exon 24 of 24)	-4141	Solyc06g068240.3
peaks4453	SL3.0ch11	18099653	18101717	+	2066	Intergenic	124065	Solyc11g051200.1
peaks1946	SL3.0ch04	32211722	32213785	+	2065	Intergenic	-9879	Solyc04g045300.1
peaks1536	SL3.0ch03	18417157	18419220	+	2065	exon (Solyc03g070435.1, exon 2 of 4)	147	Solyc03g070435.1
peaks3370	SL3.0ch08	14636675	14638737	+	2064	Intergenic	-8510	Solyc08g048230.1
peaks1773	SL3.0ch03	68815195	68817257	+	2064	exon (Solyc03g118470.3, exon 4 of 5)	1275	Solyc03g118470.3
peaks2458	SL3.0ch06	5610704	5612766	+	2064	Intergenic	-25815	Solyc06g010260.3
peaks3375	SL3.0ch08	14813168	14815229	+	2063	TTS (Solyc08g048180.1)	314	Solyc08g048180.1
peaks4254	SL3.0ch10	53166944	53169005	+	2063	TTS (Solyc10g052660.3)	2421	Solyc10g052660.3
peaks611	SL3.0ch00	19169048	19171108	+	2062	Intergenic	21124	Solyc00g249910.2
peaks2508	SL3.0ch06	11179006	11181065	+	2061	promoter-TSS (Solyc06g024410.2)	-415	Solyc06g024410.2
peaks4996	SL3.0ch12	67134328	67136386	+	2060	exon (Solyc12g098740.2, exon 12 of 13)	3397	Solyc12g098750.1
peaks373	SL3.0ch00	9988921	9990976	+	2057	Intergenic	2364	Solyc00g014190.1
peaks3238	SL3.0ch07	65556166	65558220	+	2056	exon (Solyc07g062730.1, exon 1 of 1)	1178	Solyc07g062730.1
peaks1988	SL3.0ch04	46450843	46452897	+	2056	Intergenic	11746	Solyc04g050270.1
peaks4771	SL3.0ch12	17611340	17613394	+	2056	Intergenic	142971	Solyc12g082790.1
peaks2030	SL3.0ch04	61058442	61060496	+	2056	exon (Solyc04g076030.2, exon 4 of 5)	2976	Solyc04g076030.2
peaks4857	SL3.0ch12	31761021	31763075	+	2056	Intergenic	-11752	Solyc12g062280.2
peaks2858	SL3.0ch06	43808767	43810819	+	2054	promoter-TSS (Solyc06g071090.2)	68	Solyc06g071090.2
peaks4850	SL3.0ch12	29593077	29595127	+	2052	Intergenic	-29181	Solyc12g070120.1
peaks4448	SL3.0ch11	18079905	18081954	+	2051	Intergenic	104309	Solyc11g051200.1
peaks2656	SL3.0ch06	12797333	12799381	+	2050	intron (Solyc06g016695.1, intron 1 of 1)	1417	Solyc06g016695.1
peaks2809	SL3.0ch06	34143981	34146028	+	2049	intron (Solyc06g050980.3, intron 5 of 7)	1172	Solyc06g050980.3
peaks3360	SL3.0ch08	12962933	12964979	+	2048	Intergenic	33729	Solyc08g048440.1
peaks2342	SL3.0ch05	56708371	56710417	+	2048	Intergenic	-10549	Solyc05g043238.1
peaks1905	SL3.0ch04	23191508	23193552	+	2046	Intergenic	-102179	Solyc04g025410.1
peaks3381	SL3.0ch08	14879808	14881851	+	2045	Intergenic	48979	Solyc08g048170.1
peaks3841	SL3.0ch09	44864951	44866992	+	2043	Intergenic	-58907	Solyc09g055765.1
peaks2288	SL3.0ch05	33642403	33644444	+	2043	Intergenic	-238257	Solyc05g025560.1
peaks3398	SL3.0ch08	15040640	15042681	+	2043	Intergenic	56263	Solyc08g048160.1
peaks2749	SL3.0ch06	19556854	19558892	+	2040	Intergenic	89031	Solyc06g030550.1
peaks1399	SL3.0ch02	48088171	48090208	+	2039	exon (Solyc02g084440.3, exon 6 of 7)	1809	Solyc02g084440.3
peaks1107	SL3.0ch01	95950689	95952725	+	2038	intron (Solyc01g108910.3, intron 2 of 2)	-1419	Solyc01g108900.3
peaks4844	SL3.0ch12	26818007	26820042	+	2037	Intergenic	-120550	Solyc12g027770.2
peaks649	SL3.0ch01	1100398	1102433	+	2037	exon (Solyc01g006520.3, exon 2 of 2)	2323	Solyc01g006520.3
peaks2372	SL3.0ch05	63597728	63599762	+	2036	intron (Solyc05g052520.3, intron 1 of 2)	1174	Solyc05g052520.3
peaks9	SL3.0ch00	1883501	1885535	+	2036	Intergenic	149956	Solyc00g005096.1
peaks3214	SL3.0ch07	63314363	63316397	+	2036	intron (Solyc07g055060.3, intron 8 of 9)	5941	Solyc07g055060.3
peaks1678	SL3.0ch03	53567141	53569175	+	2036	intron (Solyc03g081240.3, intron 5 of 7)	3453	Solyc03g081240.3
peaks1989	SL3.0ch04	46721407	46723440	+	2035	Intergenic	17536	Solyc04g050330.2
peaks3316	SL3.0ch08	9386586	9388618	+	2034	Intergenic	4149	Solyc08g016790.1
peaks625	SL3.0ch00	20245644	20247675	+	2033	Intergenic	-25154	Solyc00g294233.1
peaks1386	SL3.0ch02	46909657	46911688	+	2033	exon (Solyc02g082690.3, exon 24 of 24)	1106	Solyc02g082700.3
peaks2537	SL3.0ch06	11584890	11586921	+	2033	Intergenic	-25616	Solyc06g024240.1
peaks4600	SL3.0ch11	45960504	45962535	+	2033	Intergenic	113569	Solyc11g056540.1
peaks4154	SL3.0ch10	32848679	32850710	+	2033	Intergenic	-126357	Solyc10g045350.2
peaks744	SL3.0ch01	21074895	21076925	+	2032	Intergenic	-106656	Solyc01g016680.2
peaks1311	SL3.0ch02	32807289	32809316	+	2029	Intergenic	7045	Solyc00g007020.1
peaks1147	SL3.0ch02	3819931	3821958	+	2029	Intergenic	29037	Solyc02g049070.3
peaks1550	SL3.0ch03	19250748	19252774	+	2028	Intergenic	-343007	Solyc03g071507.1
peaks1161	SL3.0ch02	5088740	5090765	+	2027	Intergenic	-74937	Solyc02g050300.1
peaks4965	SL3.0ch12	63293241	63295264	+	2025	exon (Solyc12g056410.2, exon 3 of 3)	1730	Solyc12g056410.2
peaks1698	SL3.0ch03	59174523	59176544	+	2023	Intergenic	34573	Solyc03g095980.3
peaks4573	SL3.0ch11	44680499	44682519	+	2022	Intergenic	117374	Solyc11g039480.1
peaks164	SL3.0ch00	7608406	7610426	+	2022	Intergenic	25233	Solyc00g008580.1
peaks3593	SL3.0ch08	61231799	61233819	+	2022	exon (Solyc08g077210.3, exon 6 of 10)	1370	Solyc08g077210.3
peaks2596	SL3.0ch06	12543960	12545980	+	2022	Intergenic	-26924	Solyc06g016680.1
peaks2996	SL3.0ch07	15499653	15501671	+	2020	Intergenic	-127644	Solyc07g021020.3
peaks2223	SL3.0ch05	21290061	21292079	+	2020	Intergenic	-152037	Solyc05g018432.1
peaks2330	SL3.0ch05	52682511	52684525	+	2016	Intergenic	-10738	Solyc05g041440.3
peaks3835	SL3.0ch09	43951845	43953858	+	2015	Intergenic	170966	Solyc09g055670.1
peaks1601	SL3.0ch03	33467370	33469382	+	2014	Intergenic	62829	Solyc03g061620.1
peaks3806	SL3.0ch09	37700680	37702692	+	2014	Intergenic	-38341	Solyc09g055200.1
peaks3776	SL3.0ch09	29907829	29909840	+	2013	Intergenic	-9941	Solyc09g031570.1
peaks1623	SL3.0ch03	36927719	36929730	+	2013	Intergenic	-47543	Solyc03g063530.1
peaks4386	SL3.0ch11	9027280	9029291	+	2013	Intergenic	-60356	Solyc11g018690.2
peaks2663	SL3.0ch06	12816739	12818750	+	2013	Intergenic	20804	Solyc06g016695.1
peaks3707	SL3.0ch09	8860505	8862515	+	2012	Intergenic	-6281	Solyc09g015460.2
peaks2118	SL3.0ch05	4419048	4421057	+	2011	promoter-TSS (Solyc05g010245.1)	-527	Solyc05g010245.1
peaks1530	SL3.0ch03	18102404	18104413	+	2011	Intergenic	-15584	Solyc03g046596.1
peaks2788	SL3.0ch06	28085981	28087989	+	2010	Intergenic	-107208	Solyc06g036800.1
peaks3522	SL3.0ch08	48646567	48648575	+	2010	Intergenic	-12869	Solyc08g061340.1
peaks603	SL3.0ch00	18354722	18356729	+	2009	Intergenic	3586	Solyc00g217960.1
peaks809	SL3.0ch01	37083145	37085151	+	2008	Intergenic	-1067	Solyc01g038230.1
peaks781	SL3.0ch01	32459435	32461441	+	2008	Intergenic	17558	Solyc01g021675.1
peaks778	SL3.0ch01	31464713	31466717	+	2006	Intergenic	200111	Solyc01g020570.2
peaks4621	SL3.0ch11	51934067	51936070	+	2005	Intergenic	-5767	Solyc11g066010.2
peaks3115	SL3.0ch07	44998486	45000489	+	2005	Intergenic	-452129	Solyc07g038100.3
peaks4432	SL3.0ch11	17994198	17996200	+	2004	Intergenic	18579	Solyc11g051200.1
peaks597	SL3.0ch00	17769120	17771120	+	2002	Intergenic	-4360	Solyc00g188857.1
peaks4196	SL3.0ch10	42527891	42529891	+	2002	Intergenic	-122011	Solyc10g047776.1
peaks77	SL3.0ch00	6921999	6923999	+	2002	Intergenic	-3391	Solyc00g007930.1
peaks316	SL3.0ch00	9539340	9541339	+	2001	Intergenic	-12765	Solyc00g012430.1
peaks4937	SL3.0ch12	53366582	53368581	+	2001	Intergenic	12354	Solyc12g039120.2
peaks4970	SL3.0ch12	64060482	64062481	+	2001	exon (Solyc12g057040.2, exon 4 of 4)	2263	Solyc12g057040.2
peaks2962	SL3.0ch07	8544876	8546873	+	1999	Intergenic	-20513	Solyc07g017920.1
peaks1682	SL3.0ch03	54235231	54237226	+	1997	exon (Solyc03g082940.3, exon 2 of 4)	2484	Solyc03g082940.3
peaks4603	SL3.0ch11	47409625	47411617	+	1994	Intergenic	21007	Solyc11g056630.1
peaks3724	SL3.0ch09	12789175	12791167	+	1994	Intergenic	-40623	Solyc09g018080.3
peaks4604	SL3.0ch11	48709099	48711089	+	1992	Intergenic	-16654	Solyc11g061770.2
peaks3301	SL3.0ch08	7802242	7804232	+	1992	Intergenic	18150	Solyc08g016550.3
peaks2503	SL3.0ch06	11131682	11133671	+	1991	Intergenic	-25838	Solyc06g025415.1
peaks1584	SL3.0ch03	28856308	28858297	+	1991	Intergenic	31964	Solyc03g058910.3
peaks4210	SL3.0ch10	43827370	43829358	+	1990	Intergenic	4053	Solyc10g048065.1
peaks1777	SL3.0ch03	69375132	69377119	+	1989	intron (Solyc03g119250.3, intron 3 of 6)	1038	Solyc03g119250.3
peaks584	SL3.0ch00	16881012	16882998	+	1988	Intergenic	-4709	Solyc00g164580.1
peaks3643	SL3.0ch08	65764429	65766415	+	1988	exon (Solyc08g083060.3, exon 7 of 7)	3352	Solyc08g083060.3
peaks4833	SL3.0ch12	24835923	24837908	+	1987	Intergenic	-31932	Solyc12g027630.1
peaks728	SL3.0ch01	17043088	17045073	+	1987	Intergenic	-166952	Solyc01g015140.1
peaks1581	SL3.0ch03	26897587	26899570	+	1985	Intergenic	-65229	Solyc03g058460.1
peaks619	SL3.0ch00	19824441	19826423	+	1984	Intergenic	-14952	Solyc00g278110.3
peaks674	SL3.0ch01	5124439	5126420	+	1983	Intergenic	-10931	Solyc01g010360.3
peaks3977	SL3.0ch10	6484524	6486505	+	1983	Intergenic	20465	Solyc10g018020.2
peaks1011	SL3.0ch01	81978442	81980422	+	1982	exon (Solyc01g087170.3, exon 2 of 3)	1395	Solyc01g087160.2
peaks3272	SL3.0ch08	1066775	1068755	+	1982	promoter-TSS (Solyc08g006475.1)	-216	Solyc08g006475.1
peaks1711	SL3.0ch03	61831819	61833797	+	1980	intron (Solyc03g098050.3, intron 1 of 3)	972	Solyc03g098050.3
peaks2216	SL3.0ch05	20644210	20646187	+	1979	Intergenic	-8373	Solyc05g018370.1
peaks4207	SL3.0ch10	43816233	43818209	+	1978	Intergenic	3949	Solyc10g048060.1
peaks4645	SL3.0ch11	54602765	54604740	+	1977	exon (Solyc11g069700.2, exon 3 of 3)	1737	Solyc11g069700.2
peaks4548	SL3.0ch11	39958023	39959998	+	1977	Intergenic	-60235	Solyc11g040150.2
peaks1200	SL3.0ch02	9862661	9864636	+	1977	Intergenic	-6999	Solyc02g005580.1
peaks902	SL3.0ch01	58570460	58572434	+	1976	Intergenic	-190179	Solyc01g057110.1
peaks3129	SL3.0ch07	47881206	47883180	+	1976	Intergenic	-41405	Solyc07g039550.3
peaks1951	SL3.0ch04	34262485	34264457	+	1974	Intergenic	-49499	Solyc04g045600.3
peaks336	SL3.0ch00	9688489	9690461	+	1974	exon (Solyc00g012704.1, exon 15 of 21)	7329	Solyc00g012704.1
peaks4611	SL3.0ch11	49716705	49718677	+	1974	Intergenic	20123	Solyc11g062410.2
peaks4081	SL3.0ch10	20858507	20860478	+	1973	Intergenic	16491	Solyc10g039217.1
peaks4403	SL3.0ch11	14209658	14211628	+	1972	Intergenic	-15464	Solyc11g022500.1
peaks3380	SL3.0ch08	14876253	14878222	+	1971	Intergenic	52571	Solyc08g048170.1
peaks2286	SL3.0ch05	33461874	33463843	+	1971	Intergenic	-201177	Solyc05g025550.1
peaks3960	SL3.0ch10	1941452	1943419	+	1969	TTS (Solyc10g007700.3)	1505	Solyc10g007690.3
peaks2403	SL3.0ch06	714144	716111	+	1969	TTS (Solyc06g005650.2)	1041	Solyc06g005650.2
peaks4324	SL3.0ch10	63789171	63791137	+	1968	exon (Solyc10g083970.1, exon 1 of 1)	476	Solyc10g083970.1
peaks3421	SL3.0ch08	21403665	21405630	+	1967	Intergenic	40866	Solyc08g044370.2
peaks1096	SL3.0ch01	95126750	95128715	+	1967	exon (Solyc01g107820.2, exon 1 of 1)	1163	Solyc01g107820.2
peaks4182	SL3.0ch10	40540420	40542384	+	1966	Intergenic	-14499	Solyc10g047350.2
peaks2477	SL3.0ch06	8573678	8575641	+	1965	Intergenic	-59199	Solyc06g011660.2
peaks1185	SL3.0ch02	9665172	9667134	+	1964	Intergenic	7899	Solyc02g005550.1
peaks2608	SL3.0ch06	12608848	12610810	+	1964	Intergenic	37935	Solyc06g016680.1
peaks1824	SL3.0ch04	3900876	3902838	+	1964	exon (Solyc04g011460.2, exon 1 of 8)	691	Solyc04g011460.2
peaks3963	SL3.0ch10	2493765	2495726	+	1963	Intergenic	-15500	Solyc10g008360.2
peaks2993	SL3.0ch07	14410554	14412515	+	1963	Intergenic	-72118	Solyc07g020870.2
peaks68	SL3.0ch00	6848345	6850306	+	1963	Intergenic	29156	Solyc00g007910.1
peaks188	SL3.0ch00	7769001	7770961	+	1962	Intergenic	-26018	Solyc00g009020.3
peaks144	SL3.0ch00	7485522	7487482	+	1962	Intergenic	97620	Solyc00g008570.2
peaks3082	SL3.0ch07	34972989	34974947	+	1960	Intergenic	-28581	Solyc07g032080.3
peaks2576	SL3.0ch06	12428284	12430241	+	1959	Intergenic	-81645	Solyc06g016670.1
peaks2938	SL3.0ch07	2067600	2069557	+	1959	TTS (Solyc07g007330.1)	824	Solyc07g007330.1
peaks1915	SL3.0ch04	25304064	25306020	+	1958	Intergenic	20748	Solyc04g025170.3
peaks3792	SL3.0ch09	37426905	37428861	+	1958	Intergenic	235462	Solyc09g055200.1
peaks1966	SL3.0ch04	38506943	38508899	+	1958	intron (Solyc04g048900.3, intron 13 of 13)	3180	Solyc04g048900.3
peaks2560	SL3.0ch06	12305996	12307951	+	1957	TTS (Solyc06g024203.1)	3508	Solyc06g024203.1
peaks3768	SL3.0ch09	29079579	29081534	+	1957	Intergenic	137942	Solyc09g031620.1
peaks808	SL3.0ch01	37080739	37082694	+	1957	Intergenic	-3499	Solyc01g038230.1
peaks20	SL3.0ch00	2156333	2158288	+	1957	Intergenic	-33655	Solyc00g005280.1
peaks2689	SL3.0ch06	12962170	12964123	+	1955	Intergenic	5039	Solyc06g016720.2
peaks4711	SL3.0ch12	8542438	8544390	+	1954	Intergenic	183139	Solyc12g017950.1
peaks1191	SL3.0ch02	9710187	9712138	+	1953	Intergenic	-29245	Solyc02g005555.1
peaks2600	SL3.0ch06	12562740	12564689	+	1951	Intergenic	-8180	Solyc06g016680.1
peaks3811	SL3.0ch09	37774674	37776622	+	1950	Intergenic	22103	Solyc09g055210.1
peaks1718	SL3.0ch03	63907646	63909594	+	1950	exon (Solyc03g111793.1, exon 1 of 1)	1148	Solyc03g111793.1
peaks2765	SL3.0ch06	22969514	22971461	+	1949	Intergenic	64515	Solyc06g033780.1
peaks4664	SL3.0ch12	902709	904655	+	1948	exon (Solyc12g006420.2, exon 5 of 6)	-2612	Solyc12g006410.2
peaks4264	SL3.0ch10	55366411	55368356	+	1947	exon (Solyc10g054440.2, exon 1 of 2)	1061	Solyc10g054440.2
peaks1953	SL3.0ch04	34479407	34481352	+	1947	Intergenic	-34708	Solyc04g045630.3
peaks1919	SL3.0ch04	26518267	26520212	+	1947	Intergenic	104779	Solyc04g025000.2
peaks1346	SL3.0ch02	41977134	41979079	+	1947	exon (Solyc02g072130.3, exon 3 of 7)	2484	Solyc02g072130.3
peaks59	SL3.0ch00	6795597	6797541	+	1946	Intergenic	81912	Solyc00g007910.1
peaks838	SL3.0ch01	43172546	43174490	+	1946	Intergenic	17018	Solyc01g044350.3
peaks869	SL3.0ch01	50819440	50821383	+	1945	Intergenic	-54767	Solyc01g055160.1
peaks2989	SL3.0ch07	13196773	13198716	+	1945	Intergenic	74341	Solyc07g019700.1
peaks857	SL3.0ch01	46536985	46538927	+	1944	Intergenic	-24234	Solyc01g049810.3
peaks3856	SL3.0ch09	50208397	50210338	+	1943	Intergenic	12780	Solyc09g057633.1
peaks3766	SL3.0ch09	28999748	29001687	+	1941	Intergenic	58103	Solyc09g031620.1
peaks3133	SL3.0ch07	48979468	48981407	+	1941	Intergenic	-25490	Solyc07g039630.1
peaks629	SL3.0ch00	20366485	20368423	+	1940	Intergenic	-20764	Solyc00g304030.2
peaks2120	SL3.0ch05	4654173	4656111	+	1940	TTS (Solyc05g010423.1)	497	Solyc05g010420.2
peaks4295	SL3.0ch10	60835645	60837583	+	1940	TTS (Solyc10g079070.2)	2343	Solyc10g079080.2
peaks3704	SL3.0ch09	7480101	7482039	+	1940	Intergenic	-25467	Solyc09g015030.1
peaks4071	SL3.0ch10	19160083	19162020	+	1939	Intergenic	-14409	Solyc10g038060.2
peaks3067	SL3.0ch07	30967939	30969875	+	1938	Intergenic	164424	Solyc07g026770.3
peaks2408	SL3.0ch06	922032	923967	+	1937	intron (Solyc06g005940.3, intron 5 of 11)	2706	Solyc06g005940.3
peaks3021	SL3.0ch07	21087276	21089211	+	1937	Intergenic	-114362	Solyc07g021700.3
peaks1571	SL3.0ch03	22952110	22954045	+	1937	Intergenic	27842	Solyc03g051820.1
peaks1222	SL3.0ch02	13314697	13316632	+	1937	Intergenic	-18247	Solyc02g010630.1
peaks2675	SL3.0ch06	12907964	12909899	+	1937	Intergenic	-9971	Solyc06g016710.1
peaks982	SL3.0ch01	76371817	76373751	+	1936	exon (Solyc01g067680.3, exon 5 of 6)	2231	Solyc01g067680.3
peaks442	SL3.0ch00	10733884	10735817	+	1935	Intergenic	-2491	Solyc00g018970.1
peaks1556	SL3.0ch03	20531653	20533586	+	1935	Intergenic	-30040	Solyc03g071710.1
peaks1630	SL3.0ch03	38590925	38592856	+	1933	Intergenic	-134440	Solyc03g063860.1
peaks1352	SL3.0ch02	42401075	42403005	+	1932	exon (Solyc02g076690.3, exon 3 of 5)	1359	Solyc02g076690.3
peaks2975	SL3.0ch07	10455410	10457338	+	1930	Intergenic	9184	Solyc07g018380.1
peaks1572	SL3.0ch03	23559086	23561013	+	1929	Intergenic	-7470	Solyc03g052980.3
peaks627	SL3.0ch00	20318403	20320330	+	1929	Intergenic	-4069	Solyc00g300730.2
peaks3953	SL3.0ch10	962858	964785	+	1929	exon (Solyc10g006330.3, exon 1 of 1)	1727	Solyc10g006330.3
peaks4765	SL3.0ch12	17477418	17479345	+	1929	Intergenic	8985	Solyc12g082790.1
peaks4452	SL3.0ch11	18096447	18098372	+	1927	Intergenic	120789	Solyc11g051200.1
peaks3972	SL3.0ch10	4028572	4030497	+	1927	TTS (Solyc10g011815.1)	934	Solyc10g011810.3
peaks3821	SL3.0ch09	41247249	41249172	+	1925	Intergenic	-59250	Solyc09g055425.1
peaks900	SL3.0ch01	58208382	58210305	+	1925	Intergenic	75092	Solyc01g057080.1
peaks4918	SL3.0ch12	44447779	44449701	+	1924	Intergenic	-7011	Solyc12g035710.2
peaks624	SL3.0ch00	20114896	20116818	+	1924	Intergenic	-54055	Solyc00g289230.2
peaks2874	SL3.0ch06	45620086	45622008	+	1924	exon (Solyc06g073720.2, exon 3 of 3)	1721	Solyc06g073720.2
peaks4920	SL3.0ch12	44801869	44803791	+	1924	Intergenic	-147977	Solyc12g036030.1
peaks4415	SL3.0ch11	17896220	17898142	+	1924	Intergenic	63257	Solyc11g051170.2
peaks2727	SL3.0ch06	16783674	16785595	+	1923	Intergenic	-141373	Solyc06g018090.1
peaks4561	SL3.0ch11	41087063	41088984	+	1923	Intergenic	81848	Solyc11g039930.2
peaks1	SL3.0ch00	452016	453937	+	1923	Intergenic	-95368	Solyc00g005040.3
peaks125	SL3.0ch00	7358273	7360193	+	1922	Intergenic	47464	Solyc00g008270.1
peaks2959	SL3.0ch07	8328997	8330917	+	1922	Intergenic	-45125	Solyc07g017900.3
peaks1532	SL3.0ch03	18406781	18408700	+	1921	Intergenic	-10301	Solyc03g070435.1
peaks3509	SL3.0ch08	46851281	46853197	+	1918	Intergenic	11570	Solyc08g061140.3
peaks4189	SL3.0ch10	41953123	41955039	+	1918	Intergenic	-14070	Solyc10g047720.1
peaks631	SL3.0ch00	20518422	20520337	+	1917	Intergenic	13521	Solyc00g309530.1
peaks169	SL3.0ch00	7632033	7633948	+	1917	Intergenic	26785	Solyc00g008800.2
peaks1982	SL3.0ch04	42920248	42922163	+	1917	Intergenic	77834	Solyc04g049690.3
peaks912	SL3.0ch01	59978655	59980570	+	1917	Intergenic	-44862	Solyc01g057250.2
peaks2620	SL3.0ch06	12657506	12659420	+	1916	Intergenic	71278	Solyc06g016690.1
peaks2460	SL3.0ch06	6089586	6091500	+	1916	Intergenic	169010	Solyc06g011280.3
peaks3002	SL3.0ch07	17000007	17001921	+	1916	Intergenic	46269	Solyc07g021340.3
peaks2880	SL3.0ch06	45985547	45987461	+	1916	exon (Solyc06g074120.3, exon 5 of 5)	3017	Solyc06g074120.3
peaks3761	SL3.0ch09	28226797	28228711	+	1916	Intergenic	-38029	Solyc09g031730.1
peaks1756	SL3.0ch03	67467775	67469688	+	1915	exon (Solyc03g116670.3, exon 2 of 3)	1007	Solyc03g116670.3
peaks745	SL3.0ch01	21228958	21230870	+	1914	Intergenic	17415	Solyc01g016690.1
peaks3717	SL3.0ch09	11496507	11498419	+	1914	Intergenic	115613	Solyc09g015930.3
peaks554	SL3.0ch00	15074572	15076483	+	1913	Intergenic	-2174	Solyc00g107055.1
peaks3783	SL3.0ch09	31470954	31472865	+	1913	Intergenic	-39887	Solyc09g030470.1
peaks932	SL3.0ch01	65302973	65304884	+	1913	Intergenic	-44392	Solyc01g058130.1
peaks4353	SL3.0ch11	1882828	1884737	+	1911	exon (Solyc11g007660.1, exon 1 of 1)	1079	Solyc11g007660.1
peaks319	SL3.0ch00	9548222	9550131	+	1911	Intergenic	-3928	Solyc00g012430.1
peaks2717	SL3.0ch06	14169450	14171358	+	1910	Intergenic	211858	Solyc06g017850.1
peaks4398	SL3.0ch11	13103921	13105829	+	1910	Intergenic	29133	Solyc11g020973.1
peaks3104	SL3.0ch07	39706991	39708898	+	1909	Intergenic	71208	Solyc07g032510.3
peaks639	SL3.0ch00	20810360	20812266	+	1908	Intergenic	15664	Solyc00g322635.1
peaks2127	SL3.0ch05	6657966	6659871	+	1907	intron (Solyc05g013460.3, intron 5 of 9)	5460	Solyc05g013460.3
peaks3644	SL3.0ch09	6310	8213	+	1905	exon (Solyc09g005000.1, exon 1 of 1)	1231	Solyc09g005000.1
peaks3300	SL3.0ch08	7750308	7752211	+	1905	Intergenic	-33330	Solyc08g016510.3
peaks2482	SL3.0ch06	11003870	11005773	+	1905	Intergenic	50013	Solyc06g011663.1
peaks1954	SL3.0ch04	34670999	34672902	+	1905	Intergenic	-226279	Solyc04g045630.3
peaks2630	SL3.0ch06	12702654	12704556	+	1904	Intergenic	26136	Solyc06g016690.1
peaks1565	SL3.0ch03	22523395	22525297	+	1904	Intergenic	-150988	Solyc03g051723.1
peaks138	SL3.0ch00	7450413	7452314	+	1903	Intergenic	132759	Solyc00g008570.2
peaks4828	SL3.0ch12	23578422	23580321	+	1901	Intergenic	186327	Solyc12g027480.1
peaks4198	SL3.0ch10	42989739	42991638	+	1901	Intergenic	-49118	Solyc10g047905.1
peaks2646	SL3.0ch06	12761384	12763282	+	1900	Intergenic	-32592	Solyc06g016690.1
peaks1844	SL3.0ch04	8028120	8030018	+	1900	Intergenic	30865	Solyc04g017757.1
peaks3184	SL3.0ch07	59958236	59960132	+	1898	exon (Solyc07g049530.3, exon 3 of 5)	1607	Solyc07g049530.3
peaks1997	SL3.0ch04	53346951	53348846	+	1897	exon (Solyc04g054910.3, exon 4 of 4)	1034	Solyc04g054910.3
peaks3859	SL3.0ch09	51826629	51828524	+	1897	Intergenic	-31864	Solyc09g057875.1
peaks3733	SL3.0ch09	13987502	13989396	+	1896	Intergenic	-20288	Solyc09g018260.1
peaks38	SL3.0ch00	5616598	5618491	+	1895	TTS (Solyc00g006650.1)	233	Solyc00g006650.1
peaks4531	SL3.0ch11	36155048	36156941	+	1895	Intergenic	-96414	Solyc11g042580.1
peaks1926	SL3.0ch04	28531383	28533274	+	1893	Intergenic	-51298	Solyc04g024840.3
peaks1225	SL3.0ch02	13325785	13327676	+	1893	Intergenic	-29313	Solyc02g010630.1
peaks4800	SL3.0ch12	22496506	22498396	+	1892	Intergenic	-138425	Solyc12g076355.1
peaks4682	SL3.0ch12	2988136	2990026	+	1892	promoter-TSS (Solyc12g009780.1)	-617	Solyc12g009780.1
peaks2810	SL3.0ch06	34710956	34712843	+	1889	Intergenic	36875	Solyc06g051350.3
peaks4261	SL3.0ch10	55293018	55294904	+	1888	Intergenic	-13935	Solyc10g054420.2
peaks3296	SL3.0ch08	7093218	7095104	+	1888	exon (Solyc08g016210.3, exon 5 of 6)	3884	Solyc08g016210.3
peaks4700	SL3.0ch12	6204169	6206054	+	1887	Intergenic	28748	Solyc12g016150.1
peaks3231	SL3.0ch07	64491901	64493786	+	1887	exon (Solyc07g056570.1, exon 1 of 1)	915	Solyc07g056570.1
peaks46	SL3.0ch00	5705775	5707659	+	1886	Intergenic	-24380	Solyc00g006683.1
peaks3588	SL3.0ch08	60889346	60891229	+	1885	exon (Solyc08g076860.3, exon 3 of 4)	1104	Solyc08g076860.3
peaks1519	SL3.0ch03	13325889	13327772	+	1885	Intergenic	-42147	Solyc03g046594.1
peaks3383	SL3.0ch08	14885778	14887661	+	1885	Intergenic	43089	Solyc08g048170.1
peaks3978	SL3.0ch10	6824166	6826047	+	1883	Intergenic	33993	Solyc10g018160.2
peaks3324	SL3.0ch08	9418549	9420430	+	1883	Intergenic	-13621	Solyc08g016793.1
peaks3970	SL3.0ch10	3396976	3398856	+	1882	TTS (Solyc10g009340.1)	877	Solyc10g009340.1
peaks4141	SL3.0ch10	28557376	28559255	+	1881	Intergenic	92139	Solyc10g044880.1
peaks87	SL3.0ch00	6994478	6996356	+	1880	Intergenic	-2173	Solyc00g008030.1
peaks3568	SL3.0ch08	56887349	56889225	+	1878	exon (Solyc08g067790.3, exon 2 of 6)	2869	Solyc08g067790.3
peaks487	SL3.0ch00	11804710	11806585	+	1877	exon (Solyc00g032943.1, exon 2 of 2)	420	Solyc00g032943.1
peaks1925	SL3.0ch04	27982468	27984342	+	1876	Intergenic	178295	Solyc04g024880.2
peaks752	SL3.0ch01	23530937	23532811	+	1876	Intergenic	65625	Solyc01g017030.1
peaks4904	SL3.0ch12	41140729	41142602	+	1875	Intergenic	-47994	Solyc12g035475.1
peaks1184	SL3.0ch02	9662523	9664396	+	1875	Intergenic	10593	Solyc02g005550.1
peaks2548	SL3.0ch06	11650194	11652066	+	1874	promoter-TSS (Solyc06g024200.1)	-500	Solyc06g024200.1
peaks4898	SL3.0ch12	39267356	39269228	+	1874	Intergenic	-15939	Solyc12g035190.2
peaks2592	SL3.0ch06	12526928	12528799	+	1873	Intergenic	-44031	Solyc06g016680.1
peaks4862	SL3.0ch12	32301605	32303476	+	1873	Intergenic	57713	Solyc12g062347.1
peaks3337	SL3.0ch08	9979926	9981794	+	1870	Intergenic	35950	Solyc08g053570.1
peaks3758	SL3.0ch09	27802063	27803930	+	1869	Intergenic	-5877	Solyc09g031920.1
peaks4354	SL3.0ch11	1988047	1989914	+	1869	exon (Solyc11g007770.2, exon 4 of 4)	4785	Solyc11g007770.2
peaks2806	SL3.0ch06	33192888	33194754	+	1868	Intergenic	-4583	Solyc06g050460.2
peaks2071	SL3.0ch04	65606848	65608713	+	1867	exon (Solyc04g081570.3, exon 3 of 15)	974	Solyc04g081570.3
peaks4861	SL3.0ch12	31861751	31863615	+	1866	Intergenic	-7208	Solyc12g062290.2
peaks1084	SL3.0ch01	93221268	93223131	+	1865	TTS (Solyc01g105030.3)	993	Solyc01g105030.3
peaks3731	SL3.0ch09	13703418	13705279	+	1863	Intergenic	-67038	Solyc09g018230.1
peaks118	SL3.0ch00	7256783	7258644	+	1863	Intergenic	-22119	Solyc00g008260.2
peaks4846	SL3.0ch12	27629561	27631422	+	1863	Intergenic	46440	Solyc12g027820.1
peaks3388	SL3.0ch08	14933956	14935816	+	1862	Intergenic	-5078	Solyc08g048170.1
peaks2623	SL3.0ch06	12676913	12678773	+	1862	Intergenic	51898	Solyc06g016690.1
peaks4348	SL3.0ch11	821380	823240	+	1862	TTS (Solyc11g006010.2)	2158	Solyc11g006020.2
peaks4942	SL3.0ch12	55343986	55345842	+	1858	Intergenic	-57251	Solyc12g040570.1
peaks2175	SL3.0ch05	15267951	15269807	+	1858	exon (Solyc05g016240.3, exon 5 of 8)	6571	Solyc05g016240.3
peaks4497	SL3.0ch11	28436621	28438476	+	1857	Intergenic	-159869	Solyc11g045670.2
peaks2152	SL3.0ch05	11844885	11846739	+	1856	Intergenic	5143	Solyc05g015725.1
peaks3915	SL3.0ch09	68175769	68177622	+	1855	Intergenic	13660	Solyc09g076050.3
peaks3682	SL3.0ch09	3969161	3971014	+	1855	exon (Solyc09g010640.2, exon 1 of 2)	1617	Solyc09g010640.2
peaks3785	SL3.0ch09	31770603	31772456	+	1855	Intergenic	-10916	Solyc09g030420.3
peaks4070	SL3.0ch10	18431896	18433748	+	1854	Intergenic	-9581	Solyc10g037980.2
peaks438	SL3.0ch00	10695762	10697613	+	1853	Intergenic	-11791	Solyc00g018760.1
peaks1216	SL3.0ch02	13236632	13238483	+	1853	Intergenic	-22427	Solyc02g005605.1
peaks3431	SL3.0ch08	24031123	24032973	+	1852	Intergenic	18141	Solyc08g042050.3
peaks2859	SL3.0ch06	43810996	43812843	+	1849	exon (Solyc06g071100.3, exon 20 of 23)	2194	Solyc06g071090.2
peaks2207	SL3.0ch05	18324545	18326392	+	1849	Intergenic	7763	Solyc05g017760.3
peaks215	SL3.0ch00	8158934	8160781	+	1849	intron (Solyc00g009145.1, intron 3 of 4)	50689	Solyc00g009145.1
peaks4564	SL3.0ch11	42249973	42251820	+	1849	Intergenic	55982	Solyc11g039820.2
peaks1886	SL3.0ch04	17719396	17721243	+	1849	Intergenic	96087	Solyc04g026278.1
peaks2591	SL3.0ch06	12521629	12523474	+	1847	Intergenic	-49343	Solyc06g016680.1
peaks883	SL3.0ch01	53633768	53635612	+	1846	Intergenic	48819	Solyc01g056340.3
peaks115	SL3.0ch00	7204922	7206766	+	1846	Intergenic	13561	Solyc00g008165.1
peaks4922	SL3.0ch12	45601513	45603356	+	1845	Intergenic	40912	Solyc12g036250.2
peaks1609	SL3.0ch03	34624120	34625962	+	1844	Intergenic	-7055	Solyc03g062880.2
peaks3025	SL3.0ch07	21633843	21635685	+	1844	Intergenic	84308	Solyc07g022800.1
peaks3596	SL3.0ch08	61455232	61457074	+	1844	intron (Solyc08g077440.3, intron 2 of 16)	1094	Solyc08g077440.3
peaks1503	SL3.0ch03	11574273	11576114	+	1843	Intergenic	-11927	Solyc03g045100.1
peaks2204	SL3.0ch05	17500680	17502520	+	1842	TTS (Solyc05g016580.2)	3033	Solyc05g016580.2
peaks226	SL3.0ch00	8376831	8378671	+	1842	Intergenic	-28333	Solyc00g009760.2
peaks4320	SL3.0ch10	63126395	63128234	+	1841	Intergenic	-6013	Solyc10g083120.2
peaks1208	SL3.0ch02	13205157	13206996	+	1841	Intergenic	-53908	Solyc02g005605.1
peaks3810	SL3.0ch09	37764617	37766454	+	1839	Intergenic	32216	Solyc09g055210.1
peaks2296	SL3.0ch05	34454307	34456144	+	1839	Intergenic	-37200	Solyc05g025600.1
peaks290	SL3.0ch00	9161402	9163238	+	1838	exon (Solyc00g011175.1, exon 3 of 3)	661	Solyc00g011175.1
peaks343	SL3.0ch00	9713369	9715204	+	1837	Intergenic	4803	Solyc00g013110.1
peaks4410	SL3.0ch11	16011237	16013070	+	1835	Intergenic	-105080	Solyc11g050730.1
peaks2678	SL3.0ch06	12919215	12921048	+	1835	TTS (Solyc06g016710.1)	1229	Solyc06g016710.1
peaks4656	SL3.0ch12	235186	237019	+	1835	TTS (Solyc12g005400.2)	4345	Solyc12g005390.2
peaks638	SL3.0ch00	20793554	20795387	+	1835	Intergenic	-1179	Solyc00g322635.1
peaks2933	SL3.0ch07	1876297	1878129	+	1834	intron (Solyc07g007140.3, intron 10 of 10)	1020	Solyc07g007120.3
peaks922	SL3.0ch01	63262899	63264731	+	1834	Intergenic	-124929	Solyc01g057650.1
peaks1952	SL3.0ch04	34466443	34468274	+	1833	Intergenic	-21687	Solyc04g045630.3
peaks626	SL3.0ch00	20247974	20249805	+	1833	Intergenic	-23365	Solyc00g294237.1
peaks867	SL3.0ch01	48323071	48324900	+	1831	Intergenic	-23390	Solyc01g050070.3
peaks4753	SL3.0ch12	17321748	17323577	+	1831	Intergenic	9595	Solyc12g082760.1
peaks4047	SL3.0ch10	17014417	17016245	+	1830	promoter-TSS (Solyc10g036770.1)	-198	Solyc10g036770.1
peaks2913	SL3.0ch07	198290	200117	+	1829	Intergenic	4229	Solyc07g005210.3
peaks1871	SL3.0ch04	13213999	13215826	+	1829	Intergenic	152129	Solyc04g039675.1
peaks4486	SL3.0ch11	22635976	22637803	+	1829	Intergenic	-29779	Solyc11g030647.1
peaks2474	SL3.0ch06	8560206	8562032	+	1828	Intergenic	-45659	Solyc06g011660.2
peaks3377	SL3.0ch08	14848266	14850089	+	1825	Intergenic	-34665	Solyc08g048180.1
peaks632	SL3.0ch00	20591540	20593362	+	1824	Intergenic	11378	Solyc00g313030.1
peaks2465	SL3.0ch06	7914644	7916466	+	1824	Intergenic	36843	Solyc06g011500.2
peaks1912	SL3.0ch04	24589002	24590823	+	1823	Intergenic	-140130	Solyc04g025288.1
peaks221	SL3.0ch00	8353073	8354893	+	1822	Intergenic	-37596	Solyc00g009650.1
peaks3888	SL3.0ch09	63053076	63054896	+	1822	Intergenic	-10336	Solyc09g065030.3
peaks1496	SL3.0ch03	9496784	9498604	+	1822	Intergenic	-70827	Solyc03g044510.3
peaks2379	SL3.0ch05	64197713	64199532	+	1821	exon (Solyc05g053210.3, exon 8 of 11)	3986	Solyc05g053210.3
peaks3582	SL3.0ch08	60364044	60365862	+	1820	TTS (Solyc08g076230.1)	1395	Solyc08g076230.1
peaks666	SL3.0ch01	3914396	3916214	+	1820	promoter-TSS (Solyc01g009690.2)	-156	Solyc01g009690.2
peaks1802	SL3.0ch04	163560	165377	+	1819	intron (Solyc04g005210.2, intron 9 of 10)	3031	Solyc04g005210.2
peaks1436	SL3.0ch02	52335483	52337300	+	1819	TTS (Solyc02g090020.3)	929	Solyc07g032640.2
peaks36	SL3.0ch00	5119800	5121617	+	1819	Intergenic	-88133	Solyc00g006590.2
peaks4476	SL3.0ch11	19275187	19277004	+	1819	Intergenic	41531	Solyc11g027887.1
peaks3265	SL3.0ch08	33439	35253	+	1816	exon (Solyc08g005050.3, exon 1 of 1)	949	Solyc08g005050.3
peaks3033	SL3.0ch07	23172086	23173900	+	1816	Intergenic	-17065	Solyc07g022880.3
peaks3003	SL3.0ch07	18162239	18164052	+	1815	Intergenic	-156072	Solyc07g021460.2
peaks1198	SL3.0ch02	9841618	9843430	+	1814	Intergenic	6247	Solyc02g005570.1
peaks833	SL3.0ch01	41186438	41188250	+	1814	Intergenic	76620	Solyc01g028830.3
peaks2632	SL3.0ch06	12711240	12713050	+	1812	Intergenic	17596	Solyc06g016690.1
peaks108	SL3.0ch00	7104374	7106183	+	1811	TTS (Solyc00g008120.1)	1007	Solyc00g008120.1
peaks2684	SL3.0ch06	12941256	12943065	+	1811	Intergenic	23258	Solyc06g016710.1
peaks1038	SL3.0ch01	86759228	86761036	+	1810	promoter-TSS (Solyc01g095695.1)	-678	Solyc01g095695.1
peaks1176	SL3.0ch02	8996875	8998682	+	1809	Intergenic	-22295	Solyc02g005430.2
peaks1749	SL3.0ch03	66997673	66999479	+	1808	exon (Solyc03g115940.3, exon 2 of 2)	2051	Solyc03g115940.3
peaks1291	SL3.0ch02	27015662	27017467	+	1807	Intergenic	-21030	Solyc02g030630.1
peaks3907	SL3.0ch09	67159613	67161416	+	1805	promoter-TSS (Solyc09g074940.2)	-615	Solyc09g074940.2
peaks1885	SL3.0ch04	17672303	17674106	+	1805	Intergenic	-97734	Solyc04g026271.1
peaks3772	SL3.0ch09	29465930	29467732	+	1804	Intergenic	-137116	Solyc09g031610.3
peaks636	SL3.0ch00	20770464	20772266	+	1804	Intergenic	-14606	Solyc00g322630.1
peaks159	SL3.0ch00	7571249	7573051	+	1804	Intergenic	11972	Solyc00g008570.2
peaks1586	SL3.0ch03	29427678	29429480	+	1804	Intergenic	35771	Solyc03g058970.3
peaks1716	SL3.0ch03	63417117	63418918	+	1803	exon (Solyc03g111320.1, exon 1 of 1)	933	Solyc03g111320.1
peaks1197	SL3.0ch02	9839474	9841274	+	1802	Intergenic	-5486	Solyc02g005560.1
peaks711	SL3.0ch01	13011840	13013640	+	1802	Intergenic	5164	Solyc01g014397.1
peaks868	SL3.0ch01	48369126	48370926	+	1802	Intergenic	-69431	Solyc01g050070.3
peaks2313	SL3.0ch05	41596330	41598130	+	1802	Intergenic	-24042	Solyc05g026500.1
peaks3047	SL3.0ch07	26561436	26563235	+	1801	Intergenic	114025	Solyc07g025180.1
peaks4854	SL3.0ch12	30914028	30915826	+	1800	Intergenic	-102545	Solyc12g062170.1
peaks2337	SL3.0ch05	54971677	54973475	+	1800	Intergenic	-61715	Solyc05g041910.3
peaks3738	SL3.0ch09	17036196	17037994	+	1800	Intergenic	-18273	Solyc09g018790.3
peaks137	SL3.0ch00	7447289	7449086	+	1799	Intergenic	135935	Solyc00g008570.2
peaks2194	SL3.0ch05	17429970	17431767	+	1799	Intergenic	-6333	Solyc05g016540.1
peaks4640	SL3.0ch11	54066309	54068105	+	1798	TTS (Solyc11g069163.1)	2762	Solyc11g069163.1
peaks4731	SL3.0ch12	11253418	11255213	+	1797	exon (Solyc12g019740.2, exon 4 of 4)	1845	Solyc12g019740.2
peaks2472	SL3.0ch06	8555978	8557773	+	1797	Intergenic	-41415	Solyc06g011660.2
peaks1168	SL3.0ch02	5330582	5332377	+	1797	Intergenic	-49420	Solyc02g050330.1
peaks3438	SL3.0ch08	25905068	25906862	+	1796	Intergenic	-31624	Solyc08g041770.3
peaks608	SL3.0ch00	18908983	18910777	+	1796	Intergenic	-13063	Solyc00g240580.2
peaks3218	SL3.0ch07	63521586	63523379	+	1795	exon (Solyc07g055320.3, exon 2 of 6)	-2190	Solyc07g055310.1
peaks3198	SL3.0ch07	61794676	61796468	+	1794	exon (Solyc07g053220.2, exon 1 of 1)	1440	Solyc07g053220.2
peaks987	SL3.0ch01	77010950	77012742	+	1794	exon (Solyc01g068100.3, exon 3 of 11)	1624	Solyc01g068100.3
peaks3981	SL3.0ch10	7643928	7645720	+	1794	Intergenic	-49020	Solyc10g018380.2
peaks824	SL3.0ch01	39980451	39982241	+	1792	Intergenic	-162014	Solyc01g028930.3
peaks3125	SL3.0ch07	47001332	47003121	+	1791	Intergenic	-1957	Solyc07g039287.1
peaks2532	SL3.0ch06	11322305	11324094	+	1791	Intergenic	-35089	Solyc06g024340.2
peaks3836	SL3.0ch09	43982450	43984238	+	1790	Intergenic	201459	Solyc09g055670.1
peaks841	SL3.0ch01	43590333	43592121	+	1790	Intergenic	200531	Solyc01g044373.1
peaks1527	SL3.0ch03	18086190	18087978	+	1790	exon (Solyc03g046596.1, exon 4 of 17)	740	Solyc03g046596.1
peaks1836	SL3.0ch04	6190479	6192266	+	1789	Intergenic	19734	Solyc04g015830.3
peaks663	SL3.0ch01	3137820	3139606	+	1788	exon (Solyc01g009170.3, exon 2 of 3)	1092	Solyc01g009170.3
peaks2158	SL3.0ch05	12628513	12630299	+	1788	Intergenic	-8057	Solyc05g015880.3
peaks4331	SL3.0ch10	64835627	64837412	+	1787	exon (Solyc10g085590.1, exon 1 of 1)	756	Solyc10g085590.1
peaks1906	SL3.0ch04	23352484	23354268	+	1786	Intergenic	58667	Solyc04g025410.1
peaks1505	SL3.0ch03	12143935	12145719	+	1786	Intergenic	-6276	Solyc03g046275.1
peaks2529	SL3.0ch06	11294579	11296362	+	1785	Intergenic	-7360	Solyc06g024340.2
peaks4312	SL3.0ch10	62428725	62430506	+	1783	intron (Solyc10g081170.2, intron 1 of 2)	1012	Solyc10g081170.2
peaks3266	SL3.0ch08	275015	276796	+	1783	TTS (Solyc08g005318.1)	1582	Solyc08g005360.1
peaks335	SL3.0ch00	9686428	9688209	+	1783	Intergenic	9486	Solyc00g012704.1
peaks4136	SL3.0ch10	27771788	27773568	+	1782	Intergenic	-47297	Solyc10g044783.1
peaks3860	SL3.0ch09	52263569	52265349	+	1782	Intergenic	61753	Solyc09g057887.1
peaks2612	SL3.0ch06	12631803	12633583	+	1782	Intergenic	60799	Solyc06g016680.1
peaks3773	SL3.0ch09	29620806	29622584	+	1780	Intergenic	-154520	Solyc09g031590.3
peaks1938	SL3.0ch04	30505171	30506947	+	1778	Intergenic	-30121	Solyc04g024490.1
peaks60	SL3.0ch00	6806540	6808314	+	1776	Intergenic	71054	Solyc00g007910.1
peaks1431	SL3.0ch02	51865856	51867630	+	1776	exon (Solyc02g089400.3, exon 6 of 6)	6467	Solyc02g089400.3
peaks2275	SL3.0ch05	32913088	32914862	+	1776	Intergenic	42189	Solyc05g025500.3
peaks1469	SL3.0ch03	2651559	2653333	+	1776	promoter-TSS (Solyc03g025180.2)	-921	Solyc03g025180.2
peaks2797	SL3.0ch06	31290284	31292058	+	1776	intron (Solyc06g048530.3, intron 3 of 9)	3846	Solyc06g048530.3
peaks2515	SL3.0ch06	11206965	11208738	+	1775	Intergenic	-7204	Solyc06g024400.1
peaks3348	SL3.0ch08	10456420	10458192	+	1774	Intergenic	15666	Solyc08g054577.1
peaks3364	SL3.0ch08	14243385	14245157	+	1774	Intergenic	102081	Solyc08g048280.2
peaks4853	SL3.0ch12	30836741	30838512	+	1773	Intergenic	-25244	Solyc12g062170.1
peaks2422	SL3.0ch06	2980170	2981939	+	1771	TTS (Solyc06g009055.1)	1310	Solyc06g009055.1
peaks4744	SL3.0ch12	14730123	14731892	+	1771	Intergenic	-15477	Solyc12g021195.1
peaks592	SL3.0ch00	17183639	17185408	+	1771	Intergenic	-1058	Solyc00g174345.1
peaks3225	SL3.0ch07	64025085	64026854	+	1771	Intergenic	3810	Solyc07g055990.3
peaks927	SL3.0ch01	63848809	63850578	+	1771	Intergenic	15203	Solyc01g057780.3
peaks4426	SL3.0ch11	17957390	17959157	+	1769	Intergenic	-18347	Solyc11g051200.1
peaks127	SL3.0ch00	7365236	7367003	+	1769	Intergenic	54350	Solyc00g008270.1
peaks2750	SL3.0ch06	20075984	20077750	+	1768	Intergenic	13799	Solyc06g030600.1
peaks3989	SL3.0ch10	8519238	8521004	+	1768	Intergenic	-52214	Solyc10g018510.2
peaks430	SL3.0ch00	10589010	10590775	+	1767	Intergenic	-4511	Solyc00g017760.1
peaks4099	SL3.0ch10	23978241	23980006	+	1767	Intergenic	16365	Solyc10g062070.1
peaks2448	SL3.0ch06	5052374	5054138	+	1766	Intergenic	-32957	Solyc06g010145.1
peaks3592	SL3.0ch08	61115633	61117397	+	1766	TTS (Solyc08g077050.3)	4257	Solyc08g077060.3
peaks3641	SL3.0ch08	65737875	65739638	+	1765	exon (Solyc08g083010.3, exon 3 of 3)	2567	Solyc08g083010.3
peaks4491	SL3.0ch11	25781157	25782920	+	1765	Intergenic	12712	Solyc11g032160.1
peaks1683	SL3.0ch03	54701989	54703751	+	1764	intron (Solyc03g083400.3, intron 2 of 3)	3056	Solyc03g083400.3
peaks2793	SL3.0ch06	29529332	29531094	+	1764	Intergenic	-142585	Solyc06g043210.1
peaks4851	SL3.0ch12	29600729	29602490	+	1763	Intergenic	-21674	Solyc12g070120.1
peaks3107	SL3.0ch07	40535053	40536814	+	1763	Intergenic	35077	Solyc07g032590.1
peaks121	SL3.0ch00	7321316	7323076	+	1762	Intergenic	10427	Solyc00g008270.1
peaks3299	SL3.0ch08	7566193	7567951	+	1760	Intergenic	-11201	Solyc08g016440.3
peaks2580	SL3.0ch06	12459450	12461208	+	1760	Intergenic	-111565	Solyc06g016680.1
peaks1960	SL3.0ch04	36583567	36585324	+	1759	Intergenic	-104614	Solyc04g047740.2
peaks4325	SL3.0ch10	63906254	63908011	+	1759	exon (Solyc10g084140.2, exon 11 of 11)	-8425	Solyc10g084120.2
peaks2875	SL3.0ch06	45631050	45632807	+	1759	exon (Solyc06g073730.2, exon 1 of 1)	910	Solyc06g073730.2
peaks338	SL3.0ch00	9695814	9697570	+	1758	intron (Solyc00g012704.1, intron 1 of 20)	112	Solyc00g012704.1
peaks4670	SL3.0ch12	1801461	1803216	+	1757	exon (Solyc12g008370.2, exon 2 of 2)	1168	Solyc12g008370.2
peaks2320	SL3.0ch05	46365479	46367233	+	1756	Intergenic	67251	Solyc05g032665.1
peaks1523	SL3.0ch03	13377234	13378988	+	1756	Intergenic	9134	Solyc03g046594.1
peaks2955	SL3.0ch07	7504176	7505930	+	1756	Intergenic	19081	Solyc07g017560.3
peaks4703	SL3.0ch12	6447762	6449515	+	1755	exon (Solyc12g017260.2, exon 5 of 6)	11256	Solyc12g017250.2
peaks1061	SL3.0ch01	90136989	90138740	+	1753	exon (Solyc01g100190.3, exon 11 of 12)	1188	Solyc01g100200.3
peaks4827	SL3.0ch12	23419325	23421075	+	1752	Intergenic	135292	Solyc12g026470.2
peaks4389	SL3.0ch11	10696733	10698483	+	1752	exon (Solyc11g020280.2, exon 2 of 3)	1589	Solyc11g020270.1
peaks2374	SL3.0ch05	63695548	63697297	+	1751	exon (Solyc05g052630.3, exon 7 of 7)	4646	Solyc05g052630.3
peaks1488	SL3.0ch03	5957566	5959315	+	1751	TTS (Solyc03g034230.3)	2012	Solyc03g034220.3
peaks3447	SL3.0ch08	29107269	29109017	+	1750	Intergenic	-15114	Solyc08g023280.3
peaks2102	SL3.0ch05	3178848	3180596	+	1750	exon (Solyc05g008990.3, exon 4 of 4)	2001	Solyc05g008990.3
peaks993	SL3.0ch01	78566375	78568122	+	1749	intron (Solyc01g079600.3, intron 1 of 4)	970	Solyc01g079600.3
peaks321	SL3.0ch00	9555541	9557288	+	1749	exon (Solyc00g012435.1, exon 2 of 7)	382	Solyc00g012435.1
peaks1333	SL3.0ch02	39463585	39465332	+	1749	Intergenic	19730	Solyc02g068970.2
peaks4638	SL3.0ch11	53793873	53795619	+	1748	intron (Solyc11g068950.2, intron 5 of 5)	4654	Solyc11g068950.2
peaks3019	SL3.0ch07	20697699	20699443	+	1746	Intergenic	168787	Solyc07g021650.2
peaks124	SL3.0ch00	7346889	7348632	+	1745	Intergenic	35991	Solyc00g008270.1
peaks527	SL3.0ch00	14041069	14042811	+	1744	intron (Solyc06g050455.1, intron 2 of 2)	455	Solyc06g050455.1
peaks4688	SL3.0ch12	4262428	4264170	+	1744	TTS (Solyc12g011455.1)	842	Solyc12g011455.1
peaks298	SL3.0ch00	9344304	9346045	+	1743	Intergenic	-22260	Solyc00g011673.1
peaks4077	SL3.0ch10	20475286	20477025	+	1741	Intergenic	-82515	Solyc10g038180.2
peaks1226	SL3.0ch02	13336925	13338664	+	1741	Intergenic	-40377	Solyc02g010630.1
peaks909	SL3.0ch01	59650546	59652284	+	1740	Intergenic	33346	Solyc01g057190.1
peaks2356	SL3.0ch05	60958546	60960283	+	1739	exon (Solyc05g050130.3, exon 3 of 3)	2202	Solyc05g050130.3
peaks2228	SL3.0ch05	22036333	22038070	+	1739	Intergenic	-12062	Solyc05g018490.3
peaks2284	SL3.0ch05	33166925	33168661	+	1738	Intergenic	8075	Solyc05g025540.1
peaks2351	SL3.0ch05	59756488	59758224	+	1738	exon (Solyc05g047460.3, exon 11 of 13)	4501	Solyc05g047460.3
peaks3693	SL3.0ch09	5214425	5216161	+	1738	Intergenic	-6714	Solyc09g011930.3
peaks4713	SL3.0ch12	8601556	8603290	+	1736	Intergenic	124130	Solyc12g017950.1
peaks1994	SL3.0ch04	50661571	50663305	+	1736	exon (Solyc04g051510.1, exon 1 of 1)	2639	Solyc04g051510.1
peaks4063	SL3.0ch10	17326585	17328318	+	1735	Intergenic	211022	Solyc10g037850.1
peaks891	SL3.0ch01	56692813	56694546	+	1735	Intergenic	68303	Solyc01g056810.3
peaks4147	SL3.0ch10	31088119	31089851	+	1734	Intergenic	227742	Solyc10g045105.1
peaks609	SL3.0ch00	18913886	18915617	+	1733	Intergenic	-8192	Solyc00g240580.2
peaks4127	SL3.0ch10	26783906	26785637	+	1733	Intergenic	-29974	Solyc10g044543.1
peaks4795	SL3.0ch12	22019440	22021171	+	1733	Intergenic	-212574	Solyc12g076350.2
peaks3161	SL3.0ch07	55869732	55871461	+	1731	Intergenic	-14709	Solyc07g042500.3
peaks4407	SL3.0ch11	15693006	15694734	+	1730	Intergenic	105791	Solyc11g050710.2
peaks1082	SL3.0ch01	93119391	93121118	+	1729	exon (Solyc01g104910.3, exon 3 of 3)	3611	Solyc01g104915.1
peaks1939	SL3.0ch04	30738046	30739773	+	1729	Intergenic	84860	Solyc04g024480.1
peaks2821	SL3.0ch06	36039743	36041470	+	1729	exon (Solyc06g053220.3, exon 2 of 2)	1068	Solyc06g053220.3
peaks516	SL3.0ch00	13594611	13596335	+	1726	intron (Solyc00g069880.2, intron 3 of 4)	2520	Solyc00g069880.2
peaks3095	SL3.0ch07	37297348	37299072	+	1726	Intergenic	51856	Solyc07g032300.1
peaks2125	SL3.0ch05	6234159	6235883	+	1726	exon (Solyc05g013150.3, exon 6 of 6)	3920	Solyc05g013150.3
peaks2768	SL3.0ch06	23846519	23848243	+	1726	Intergenic	-15074	Solyc06g034170.1
peaks640	SL3.0ch00	20821032	20822755	+	1725	Intergenic	26244	Solyc00g322635.1
peaks3188	SL3.0ch07	60520039	60521762	+	1725	intron (Solyc07g051850.3, intron 13 of 14)	4259	Solyc07g051860.1
peaks4339	SL3.0ch10	65361343	65363065	+	1724	exon (Solyc10g086410.3, exon 2 of 2)	2300	Solyc10g086410.3
peaks2774	SL3.0ch06	25730749	25732470	+	1723	exon (Solyc06g036170.1, exon 1 of 1)	956	Solyc06g036170.1
peaks2436	SL3.0ch06	5007681	5009401	+	1722	Intergenic	3808	Solyc06g010130.1
peaks236	SL3.0ch00	8461973	8463693	+	1722	Intergenic	56749	Solyc00g009760.2
peaks3736	SL3.0ch09	15696164	15697884	+	1722	Intergenic	87291	Solyc09g018610.1
peaks2883	SL3.0ch06	47138806	47140524	+	1720	exon (Solyc06g075610.1, exon 1 of 1)	967	Solyc06g075610.1
peaks1258	SL3.0ch02	20865323	20867041	+	1720	intron (Solyc02g020940.3, intron 3 of 3)	999	Solyc02g020940.3
peaks1999	SL3.0ch04	54846603	54848321	+	1720	Intergenic	-5081	Solyc04g056746.1
peaks3312	SL3.0ch08	9351977	9353694	+	1719	Intergenic	38916	Solyc08g016790.1
peaks413	SL3.0ch00	10442621	10444337	+	1718	Intergenic	-3015	Solyc00g016790.1
peaks4489	SL3.0ch11	23732334	23734049	+	1717	Intergenic	-135886	Solyc11g030940.2
peaks812	SL3.0ch01	39004915	39006630	+	1717	exon (Solyc01g038235.1, exon 1 of 4)	947	Solyc01g038235.1
peaks4195	SL3.0ch10	42490728	42492443	+	1717	Intergenic	-84705	Solyc10g047776.1
peaks3063	SL3.0ch07	30505272	30506985	+	1715	Intergenic	-11497	Solyc07g026740.1
peaks793	SL3.0ch01	36361618	36363331	+	1715	Intergenic	69038	Solyc01g034170.1
peaks2278	SL3.0ch05	33139503	33141216	+	1715	Intergenic	-13700	Solyc05g025530.1
peaks1923	SL3.0ch04	27407453	27409166	+	1715	Intergenic	-11568	Solyc04g024920.1
peaks4383	SL3.0ch11	8139514	8141226	+	1714	Intergenic	6808	Solyc11g017270.2
peaks1085	SL3.0ch01	93227040	93228752	+	1714	TTS (Solyc01g105060.3)	808	Solyc01g105050.3
peaks383	SL3.0ch00	10068931	10070643	+	1714	Intergenic	21008	Solyc00g014395.1
peaks328	SL3.0ch00	9654137	9655848	+	1713	Intergenic	27169	Solyc00g012702.1
peaks4837	SL3.0ch12	25728311	25730020	+	1711	Intergenic	-85829	Solyc12g027690.1
peaks4024	SL3.0ch10	14196682	14198391	+	1711	Intergenic	84318	Solyc10g024440.1
peaks4819	SL3.0ch12	22743145	22744852	+	1709	promoter-TSS (Solyc12g026360.1)	-320	Solyc12g026360.1
peaks3763	SL3.0ch09	28836101	28837808	+	1709	Intergenic	-90307	Solyc09g031640.1
peaks3282	SL3.0ch08	3321930	3323636	+	1708	Intergenic	-4275	Solyc08g013860.3
peaks2743	SL3.0ch06	17799540	17801244	+	1706	Intergenic	123970	Solyc06g019160.1
peaks3150	SL3.0ch07	54085634	54087338	+	1706	Intergenic	-9950	Solyc07g041680.2
peaks4194	SL3.0ch10	42479507	42481210	+	1705	Intergenic	-73478	Solyc10g047776.1
peaks21	SL3.0ch00	2168049	2169751	+	1704	Intergenic	-22065	Solyc00g005280.1
peaks131	SL3.0ch00	7404022	7405724	+	1704	Intergenic	93104	Solyc00g008270.1
peaks4520	SL3.0ch11	33210987	33212688	+	1703	Intergenic	-3869	Solyc11g044320.2
peaks4768	SL3.0ch12	17486029	17487729	+	1702	Intergenic	17483	Solyc12g082790.1
peaks1347	SL3.0ch02	41979389	41981088	+	1701	exon (Solyc02g072130.3, exon 7 of 7)	4616	Solyc02g072130.3
peaks1646	SL3.0ch03	45943529	45945228	+	1701	Intergenic	10267	Solyc03g013450.2
peaks635	SL3.0ch00	20749432	20751130	+	1700	Intergenic	11232	Solyc00g320430.1
peaks2991	SL3.0ch07	13500892	13502590	+	1700	Intergenic	-21167	Solyc07g020790.3
peaks3245	SL3.0ch07	66815598	66817292	+	1696	TTS (Solyc07g064610.3)	1331	Solyc07g064620.2
peaks2310	SL3.0ch05	40844895	40846588	+	1695	Intergenic	26529	Solyc05g026320.1
peaks4786	SL3.0ch12	20667143	20668836	+	1695	Intergenic	-21014	Solyc12g077470.1
peaks463	SL3.0ch00	11060491	11062184	+	1695	TTS (Solyc00g022107.1)	-1228	Solyc00g022103.1
peaks4020	SL3.0ch10	14171711	14173403	+	1694	Intergenic	-80420	Solyc10g024430.1
peaks1769	SL3.0ch03	68594479	68596170	+	1693	exon (Solyc03g118170.3, exon 9 of 9)	3301	Solyc03g118160.2
peaks3317	SL3.0ch08	9389512	9391203	+	1693	Intergenic	1394	Solyc08g016790.1
peaks4082	SL3.0ch10	20994519	20996209	+	1692	Intergenic	-5953	Solyc10g039280.2
peaks2459	SL3.0ch06	5861099	5862789	+	1692	Intergenic	-44963	Solyc06g011270.1
peaks3078	SL3.0ch07	34049706	34051395	+	1691	Intergenic	-218211	Solyc07g032070.2
peaks2706	SL3.0ch06	13056202	13057891	+	1691	Intergenic	18789	Solyc06g016730.1
peaks1293	SL3.0ch02	27437517	27439206	+	1691	Intergenic	-29534	Solyc02g031780.1
peaks2007	SL3.0ch04	58428233	58429922	+	1691	intron (Solyc04g071360.3, intron 3 of 4)	4413	Solyc04g071360.3
peaks3405	SL3.0ch08	16415508	16417196	+	1690	exon (Solyc08g045800.2, exon 2 of 3)	1143	Solyc08g045800.2
peaks4083	SL3.0ch10	21160399	21162087	+	1690	Intergenic	45226	Solyc10g039295.1
peaks1410	SL3.0ch02	49352690	49354377	+	1689	exon (Solyc02g085950.3, exon 3 of 3)	162	Solyc02g085940.3
peaks4821	SL3.0ch12	22815654	22817340	+	1688	Intergenic	-16386	Solyc12g026385.1
peaks3280	SL3.0ch08	2700332	2702018	+	1688	intron (Solyc08g008280.3, intron 2 of 2)	949	Solyc08g008280.3
peaks2898	SL3.0ch06	48082600	48084285	+	1687	exon (Solyc06g082100.3, exon 4 of 4)	-2692	Solyc06g082120.3
peaks3804	SL3.0ch09	37563155	37564840	+	1687	Intergenic	99348	Solyc09g055200.1
peaks57	SL3.0ch00	6566781	6568465	+	1686	Intergenic	3394	Solyc00g006907.1
peaks935	SL3.0ch01	65837946	65839630	+	1686	Intergenic	-10567	Solyc01g058250.2
peaks2179	SL3.0ch05	15810875	15812559	+	1686	Intergenic	194094	Solyc05g016370.2
peaks2352	SL3.0ch05	59823826	59825509	+	1685	Intergenic	-12880	Solyc05g047490.2
peaks1316	SL3.0ch02	34524357	34526039	+	1684	exon (Solyc02g062375.1, exon 3 of 3)	1992	Solyc02g062375.1
peaks2730	SL3.0ch06	17038047	17039729	+	1684	Intergenic	59359	Solyc06g018100.3
peaks4372	SL3.0ch11	5329982	5331664	+	1684	exon (Solyc11g012510.2, exon 2 of 3)	-1751	Solyc11g012500.2
peaks4818	SL3.0ch12	22734021	22735702	+	1683	Intergenic	-9457	Solyc12g026360.1
peaks2017	SL3.0ch04	59953239	59954920	+	1683	exon (Solyc04g072900.1, exon 1 of 1)	223	Solyc04g072900.1
peaks3629	SL3.0ch08	64591628	64593308	+	1682	TTS (Solyc08g081385.1)	197	Solyc08g081400.3
peaks4459	SL3.0ch11	18737805	18739484	+	1681	Intergenic	-10564	Solyc11g027640.1
peaks831	SL3.0ch01	40992656	40994335	+	1681	exon (Solyc01g028860.3, exon 6 of 10)	2440	Solyc01g028860.3
peaks2200	SL3.0ch05	17471219	17472898	+	1681	Intergenic	6922	Solyc05g016570.1
peaks4272	SL3.0ch10	57343035	57344713	+	1680	exon (Solyc10g055760.2, exon 3 of 3)	819	Solyc10g055760.2
peaks4025	SL3.0ch10	14211961	14213639	+	1680	Intergenic	69054	Solyc10g024440.1
peaks349	SL3.0ch00	9744105	9745783	+	1680	promoter-TSS (Solyc00g013180.1)	-477	Solyc00g013180.1
peaks2476	SL3.0ch06	8570004	8571681	+	1679	Intergenic	-55382	Solyc06g011660.2
peaks81	SL3.0ch00	6964911	6966588	+	1679	Intergenic	8324	Solyc00g008000.1
peaks1515	SL3.0ch03	13291146	13292822	+	1678	Intergenic	-66658	Solyc03g046590.3
peaks1729	SL3.0ch03	65058764	65060440	+	1678	exon (Solyc03g113430.3, exon 4 of 4)	1495	Solyc03g113430.3
peaks1675	SL3.0ch03	53426316	53427990	+	1676	exon (Solyc03g080090.3, exon 6 of 7)	4918	Solyc03g080090.3
peaks1526	SL3.0ch03	18083010	18084684	+	1676	exon (Solyc03g046596.1, exon 13 of 17)	3977	Solyc03g046596.1
peaks1755	SL3.0ch03	67378599	67380273	+	1676	TTS (Solyc03g116490.1)	824	Solyc03g116490.1
peaks2397	SL3.0ch06	192495	194168	+	1675	exon (Solyc06g005170.3, exon 3 of 6)	1455	Solyc06g005170.3
peaks4567	SL3.0ch11	43087976	43089648	+	1674	Intergenic	17621	Solyc11g039740.2
peaks1372	SL3.0ch02	44939544	44941215	+	1673	intron (Solyc02g080070.3, intron 1 of 6)	1233	Solyc02g080070.3
peaks2740	SL3.0ch06	17780007	17781677	+	1672	Intergenic	104420	Solyc06g019160.1
peaks1736	SL3.0ch03	65591064	65592734	+	1672	exon (Solyc03g114060.3, exon 4 of 6)	6609	Solyc03g114060.3
peaks1873	SL3.0ch04	13549619	13551289	+	1672	Intergenic	-160345	Solyc04g039650.3
peaks1123	SL3.0ch01	97351018	97352687	+	1671	exon (Solyc01g111020.3, exon 4 of 20)	2704	Solyc01g111020.3
peaks4528	SL3.0ch11	36016309	36017978	+	1671	Intergenic	42437	Solyc11g042580.1
peaks1622	SL3.0ch03	36828175	36829843	+	1670	Intergenic	-2274	Solyc03g063510.1
peaks2925	SL3.0ch07	983980	985648	+	1670	promoter-TSS (Solyc07g006140.3)	-18	Solyc07g006140.3
peaks4658	SL3.0ch12	490519	492185	+	1668	exon (Solyc12g005860.2, exon 18 of 20)	-2307	Solyc12g005850.2
peaks570	SL3.0ch00	16059055	16060721	+	1668	Intergenic	-11060	Solyc00g136565.1
peaks339	SL3.0ch00	9698290	9699954	+	1666	TTS (Solyc00g012706.1)	-2318	Solyc00g012704.1
peaks4110	SL3.0ch10	25279720	25281384	+	1666	Intergenic	29441	Solyc10g062200.2
peaks4427	SL3.0ch11	17962312	17963976	+	1666	Intergenic	-13476	Solyc11g051200.1
peaks2872	SL3.0ch06	45413676	45415339	+	1665	TTS (Solyc06g073455.1)	747	Solyc06g073450.3
peaks1427	SL3.0ch02	51147245	51148907	+	1664	Intergenic	-8801	Solyc02g088430.1
peaks4425	SL3.0ch11	17950722	17952381	+	1661	Intergenic	-25069	Solyc11g051200.1
peaks2233	SL3.0ch05	23864294	23865952	+	1660	Intergenic	-17628	Solyc05g018810.3
peaks2324	SL3.0ch05	49146081	49147738	+	1659	Intergenic	41688	Solyc05g039950.2
peaks3461	SL3.0ch08	32028213	32029869	+	1658	Intergenic	118294	Solyc08g022130.2
peaks3916	SL3.0ch09	68179540	68181195	+	1657	Intergenic	17332	Solyc09g076050.3
peaks4113	SL3.0ch10	25890331	25891985	+	1656	Intergenic	-148337	Solyc10g062330.1
peaks929	SL3.0ch01	64196582	64198236	+	1656	Intergenic	-23089	Solyc01g057900.3
peaks3180	SL3.0ch07	58929679	58931332	+	1655	promoter-TSS (Solyc07g045617.1)	-709	Solyc07g045617.1
peaks1122	SL3.0ch01	97339692	97341345	+	1655	exon (Solyc01g111020.3, exon 20 of 20)	3861	Solyc01g111010.3
peaks1936	SL3.0ch04	30193764	30195416	+	1654	Intergenic	-70248	Solyc04g024530.3
peaks2662	SL3.0ch06	12814190	12815841	+	1653	Intergenic	18075	Solyc06g016695.1
peaks2457	SL3.0ch06	5537618	5539268	+	1652	Intergenic	-18710	Solyc06g010250.3
peaks989	SL3.0ch01	77548733	77550383	+	1652	exon (Solyc01g068490.3, exon 3 of 3)	1636	Solyc01g068490.3
peaks4792	SL3.0ch12	21340098	21341747	+	1651	TTS (Solyc12g077350.1)	2880	Solyc12g077350.1
peaks2254	SL3.0ch05	28807476	28809124	+	1650	Intergenic	75085	Solyc05g023670.2
peaks4597	SL3.0ch11	45897132	45898780	+	1650	Intergenic	50006	Solyc11g056540.1
peaks4401	SL3.0ch11	13765379	13767027	+	1650	Intergenic	-6880	Solyc11g022400.1
peaks3315	SL3.0ch08	9383866	9385514	+	1650	Intergenic	7061	Solyc08g016790.1
peaks2618	SL3.0ch06	12647966	12649613	+	1649	Intergenic	76895	Solyc06g016680.1
peaks2209	SL3.0ch05	19392897	19394544	+	1649	Intergenic	41392	Solyc05g017990.3
peaks4293	SL3.0ch10	60494625	60496271	+	1648	intron (Solyc10g078590.2, intron 1 of 1)	1007	Solyc10g078590.2
peaks3858	SL3.0ch09	51080220	51081865	+	1647	Intergenic	88390	Solyc09g057780.1
peaks4490	SL3.0ch11	24051407	24053052	+	1647	Intergenic	-15931	Solyc11g030953.1
peaks198	SL3.0ch00	8042132	8043776	+	1646	Intergenic	2040	Solyc00g009142.1
peaks3194	SL3.0ch07	61464633	61466275	+	1644	exon (Solyc07g052940.3, exon 2 of 20)	1383	Solyc07g052940.3
peaks3489	SL3.0ch08	41120491	41122132	+	1643	Intergenic	43955	Solyc08g028750.1
peaks2115	SL3.0ch05	4151891	4153530	+	1641	exon (Solyc05g009930.3, exon 4 of 9)	3659	Solyc05g009930.3
peaks2715	SL3.0ch06	13550749	13552387	+	1640	Intergenic	19228	Solyc06g016770.3
peaks2024	SL3.0ch04	60423949	60425587	+	1640	Intergenic	-5673	Solyc04g074340.3
peaks2791	SL3.0ch06	29057461	29059098	+	1639	Intergenic	-3342	Solyc07g043473.1
peaks523	SL3.0ch00	13850446	13852083	+	1639	Intergenic	13243	Solyc00g076250.1
peaks2413	SL3.0ch06	1680602	1682238	+	1638	TTS (Solyc06g007680.1)	430	Solyc06g007690.1
peaks1555	SL3.0ch03	20244201	20245836	+	1637	Intergenic	70345	Solyc03g071550.2
peaks1457	SL3.0ch02	55183183	55184818	+	1637	exon (Solyc02g093840.3, exon 2 of 2)	3496	Solyc02g093840.3
peaks2840	SL3.0ch06	40164284	40165919	+	1637	exon (Solyc06g063370.3, exon 4 of 6)	1047	Solyc06g063370.3
peaks1009	SL3.0ch01	81749487	81751122	+	1637	TTS (Solyc01g086960.3)	610	Solyc01g086960.3
peaks918	SL3.0ch01	61893194	61894828	+	1636	Intergenic	18530	Solyc01g057570.3
peaks4482	SL3.0ch11	22077725	22079359	+	1636	Intergenic	21892	Solyc11g030570.1
peaks448	SL3.0ch00	10782736	10784369	+	1635	Intergenic	-24383	Solyc00g019610.1
peaks1276	SL3.0ch02	24977256	24978889	+	1635	Intergenic	-19677	Solyc02g022934.1
peaks522	SL3.0ch00	13723584	13725215	+	1633	Intergenic	5320	Solyc00g072800.3
peaks292	SL3.0ch00	9320488	9322118	+	1632	Intergenic	-2575	Solyc00g011670.1
peaks1448	SL3.0ch02	54316205	54317834	+	1631	exon (Solyc02g092670.1, exon 1 of 1)	1164	Solyc02g092670.1
peaks837	SL3.0ch01	42865669	42867298	+	1631	Intergenic	-132434	Solyc01g044270.3
peaks3451	SL3.0ch08	29342710	29344339	+	1631	Intergenic	10133	Solyc08g023277.1
peaks524	SL3.0ch00	14006050	14007676	+	1628	Intergenic	35532	Solyc06g050455.1
peaks2317	SL3.0ch05	44453727	44455352	+	1627	Intergenic	193562	Solyc05g032820.2
peaks4830	SL3.0ch12	23619481	23621105	+	1626	Intergenic	145405	Solyc12g027480.1
peaks765	SL3.0ch01	29210597	29212221	+	1626	Intergenic	-18664	Solyc01g020320.3
peaks3332	SL3.0ch08	9456215	9457839	+	1626	Intergenic	7878	Solyc08g016797.1
peaks341	SL3.0ch00	9707290	9708913	+	1625	promoter-TSS (Solyc00g012708.1)	-14	Solyc00g012708.1
peaks2307	SL3.0ch05	39462466	39464088	+	1624	Intergenic	15675	Solyc05g026040.1
peaks3925	SL3.0ch09	70496492	70498114	+	1624	TTS (Solyc09g090515.1)	1222	Solyc09g090515.1
peaks1236	SL3.0ch02	13860540	13862161	+	1623	intron (Solyc02g011690.1, intron 2 of 3)	922	Solyc02g011690.1
peaks4675	SL3.0ch12	2734958	2736578	+	1622	exon (Solyc12g009480.2, exon 2 of 3)	2082	Solyc12g009480.2
peaks4044	SL3.0ch10	16324306	16325926	+	1622	Intergenic	-187258	Solyc10g036620.2
peaks1689	SL3.0ch03	55746823	55748443	+	1622	exon (Solyc03g093140.3, exon 2 of 3)	1806	Solyc03g093140.3
peaks1045	SL3.0ch01	87678302	87679921	+	1621	exon (Solyc01g096810.3, exon 2 of 2)	1592	Solyc01g096810.3
peaks4487	SL3.0ch11	23586205	23587823	+	1620	promoter-TSS (Solyc11g030910.1)	-55	Solyc11g030910.1
peaks2553	SL3.0ch06	11673563	11675181	+	1620	Intergenic	-23742	Solyc06g024200.1
peaks2091	SL3.0ch05	1860669	1862287	+	1620	exon (Solyc05g007220.3, exon 1 of 1)	1208	Solyc05g007220.3
peaks3676	SL3.0ch09	3646282	3647900	+	1620	promoter-TSS (Solyc09g010270.1)	-166	Solyc09g010270.1
peaks2010	SL3.0ch04	58862215	58863831	+	1618	exon (Solyc04g071780.3, exon 1 of 2)	877	Solyc04g071780.3
peaks7	SL3.0ch00	1839132	1840748	+	1618	Intergenic	105378	Solyc00g005096.1
peaks1757	SL3.0ch03	67472656	67474271	+	1617	exon (Solyc03g116680.3, exon 2 of 2)	-1147	Solyc03g116690.3
peaks4232	SL3.0ch10	50234435	50236049	+	1616	Intergenic	-30806	Solyc10g050670.1
peaks1670	SL3.0ch03	52263014	52264628	+	1616	exon (Solyc03g078400.3, exon 4 of 5)	1771	Solyc03g078400.3
peaks1484	SL3.0ch03	5469737	5471350	+	1615	intron (Solyc03g033840.3, intron 2 of 2)	3074	Solyc03g033840.3
peaks4665	SL3.0ch12	1164433	1166045	+	1614	intron (Solyc12g006700.2, intron 2 of 2)	1092	Solyc12g006700.2
peaks3612	SL3.0ch08	63404517	63406128	+	1613	exon (Solyc08g079840.2, exon 1 of 1)	1029	Solyc08g079840.2
peaks1612	SL3.0ch03	35182235	35183846	+	1613	Intergenic	21727	Solyc03g063010.1
peaks3575	SL3.0ch08	58005419	58007029	+	1612	exon (Solyc08g068870.3, exon 2 of 2)	2064	Solyc08g068870.3
peaks1740	SL3.0ch03	65815785	65817394	+	1611	exon (Solyc03g114320.3, exon 2 of 3)	1980	Solyc03g114320.3
peaks3415	SL3.0ch08	18259938	18261547	+	1611	Intergenic	-11678	Solyc08g045630.2
peaks810	SL3.0ch01	37091050	37092658	+	1610	Intergenic	6639	Solyc01g038230.1
peaks3352	SL3.0ch08	11156880	11158488	+	1610	promoter-TSS (Solyc08g036520.2)	-429	Solyc08g036520.2
peaks1865	SL3.0ch04	12562551	12564158	+	1609	Intergenic	-12474	Solyc04g039760.2
peaks2884	SL3.0ch06	47179198	47180805	+	1609	exon (Solyc06g075690.3, exon 3 of 4)	1274	Solyc06g075690.3
peaks750	SL3.0ch01	23483092	23484699	+	1609	Intergenic	17646	Solyc01g017030.1
peaks4066	SL3.0ch10	17757720	17759326	+	1608	Intergenic	-15256	Solyc10g037860.1
peaks1407	SL3.0ch02	49067382	49068988	+	1608	exon (Solyc02g085600.1, exon 1 of 1)	872	Solyc02g085600.1
peaks2376	SL3.0ch05	64001136	64002742	+	1608	exon (Solyc05g052980.3, exon 2 of 4)	867	Solyc05g052980.3
peaks2451	SL3.0ch06	5065289	5066894	+	1607	Intergenic	-45792	Solyc06g010145.1
peaks13	SL3.0ch00	2102131	2103735	+	1606	Intergenic	-88032	Solyc00g005280.1
peaks2764	SL3.0ch06	22763441	22765044	+	1605	Intergenic	14192	Solyc06g032745.1
peaks2180	SL3.0ch05	16461834	16463437	+	1605	Intergenic	-224213	Solyc05g016430.1
peaks3117	SL3.0ch07	45497132	45498735	+	1605	Intergenic	-31170	Solyc07g038130.2
peaks1109	SL3.0ch01	96024616	96026219	+	1605	TTS (Solyc01g109040.3)	1088	Solyc01g109050.2
peaks700	SL3.0ch01	10269808	10271410	+	1604	Intergenic	-15253	Solyc01g013890.2
peaks2865	SL3.0ch06	44375971	44377573	+	1604	exon (Solyc06g071810.1, exon 1 of 1)	1291	Solyc06g071810.1
peaks1464	SL3.0ch03	537500	539101	+	1603	TTS (Solyc03g005750.3)	703	Solyc03g005760.1
peaks2676	SL3.0ch06	12912342	12913943	+	1603	Intergenic	-5760	Solyc06g016710.1
peaks3146	SL3.0ch07	53107070	53108670	+	1602	Intergenic	144764	Solyc07g041366.1
peaks288	SL3.0ch00	9137065	9138665	+	1602	Intergenic	-5598	Solyc00g011170.1
peaks4990	SL3.0ch12	66039935	66041535	+	1602	exon (Solyc12g095950.1, exon 2 of 2)	234	Solyc12g095950.1
peaks1409	SL3.0ch02	49288858	49290457	+	1601	exon (Solyc02g085870.3, exon 1 of 2)	1069	Solyc02g085870.3
peaks380	SL3.0ch00	10051882	10053481	+	1601	exon (Solyc00g014395.1, exon 2 of 2)	3902	Solyc00g014395.1
peaks4958	SL3.0ch12	61228699	61230298	+	1601	exon (Solyc12g044940.2, exon 3 of 3)	859	Solyc12g044940.2
peaks2926	SL3.0ch07	1069496	1071095	+	1601	intron (Solyc07g006280.3, intron 1 of 2)	931	Solyc07g006280.3
peaks254	SL3.0ch00	8641559	8643157	+	1600	Intergenic	15466	Solyc00g009765.1
peaks1834	SL3.0ch04	6059263	6060861	+	1600	Intergenic	-8481	Solyc04g015760.3
peaks2582	SL3.0ch06	12467114	12468712	+	1600	Intergenic	-103981	Solyc06g016680.1
peaks2439	SL3.0ch06	5019496	5021093	+	1599	promoter-TSS (Solyc06g010145.1)	5	Solyc06g010145.1
peaks4632	SL3.0ch11	52949266	52950863	+	1599	exon (Solyc11g066850.2, exon 2 of 5)	2991	Solyc11g066850.2
peaks305	SL3.0ch00	9452910	9454507	+	1599	Intergenic	-24372	Solyc00g011895.1
peaks1737	SL3.0ch03	65593519	65595116	+	1599	TTS (Solyc03g114070.3)	8277	Solyc03g114070.3
peaks204	SL3.0ch00	8084219	8085815	+	1598	Intergenic	-4333	Solyc00g009144.1
peaks3140	SL3.0ch07	51347816	51349411	+	1597	exon (Solyc07g040960.1, exon 1 of 1)	826	Solyc07g040960.1
peaks3251	SL3.0ch07	67359994	67361589	+	1597	TTS (Solyc07g065500.2)	1248	Solyc07g065500.2
peaks1913	SL3.0ch04	25074689	25076284	+	1597	Intergenic	-65773	Solyc04g025260.3
peaks492	SL3.0ch00	12098591	12100185	+	1596	promoter-TSS (Solyc00g036964.1)	28	Solyc00g036964.1
peaks3921	SL3.0ch09	69159168	69160762	+	1596	exon (Solyc09g083060.3, exon 4 of 4)	4706	Solyc09g083060.3
peaks3952	SL3.0ch10	927099	928693	+	1596	exon (Solyc10g006260.3, exon 3 of 3)	2360	Solyc10g006260.3
peaks1843	SL3.0ch04	7962618	7964212	+	1596	exon (Solyc04g017750.3, exon 3 of 4)	-2518	Solyc04g017740.1
peaks3422	SL3.0ch08	21554393	21555986	+	1595	Intergenic	-9346	Solyc08g044345.1
peaks3625	SL3.0ch08	64279818	64281411	+	1595	exon (Solyc08g081030.1, exon 1 of 1)	692	Solyc08g081030.1
peaks1649	SL3.0ch03	46622936	46624528	+	1594	Intergenic	149025	Solyc03g013373.1
peaks3308	SL3.0ch08	9265106	9266698	+	1594	Intergenic	-30207	Solyc08g016770.3
peaks2336	SL3.0ch05	54947578	54949169	+	1593	Intergenic	-71170	Solyc05g041900.1
peaks2135	SL3.0ch05	7472910	7474501	+	1593	intron (Solyc05g013970.3, intron 4 of 4)	2545	Solyc05g013970.3
peaks4336	SL3.0ch10	65243556	65245146	+	1592	exon (Solyc10g086220.2, exon 2 of 2)	973	Solyc10g086220.2
peaks2617	SL3.0ch06	12644732	12646322	+	1592	Intergenic	73633	Solyc06g016680.1
peaks3782	SL3.0ch09	31049252	31050842	+	1592	Intergenic	109024	Solyc09g031528.1
peaks1405	SL3.0ch02	48894387	48895977	+	1592	exon (Solyc02g085340.1, exon 1 of 1)	985	Solyc02g085340.1
peaks2719	SL3.0ch06	15323237	15324826	+	1591	Intergenic	135745	Solyc06g017910.1
peaks1006	SL3.0ch01	81617475	81619064	+	1591	Intergenic	4584	Solyc01g086790.1
peaks2319	SL3.0ch05	45041845	45043433	+	1590	Intergenic	-69730	Solyc05g032770.3
peaks3798	SL3.0ch09	37495802	37497390	+	1590	Intergenic	166749	Solyc09g055200.1
peaks8	SL3.0ch00	1842455	1844043	+	1590	Intergenic	108687	Solyc00g005096.1
peaks704	SL3.0ch01	11696720	11698307	+	1589	exon (Solyc01g014180.3, exon 1 of 1)	359	Solyc01g014180.3
peaks4443	SL3.0ch11	18052598	18054185	+	1589	Intergenic	76771	Solyc11g051200.1
peaks1323	SL3.0ch02	36614271	36615856	+	1587	exon (Solyc02g064950.3, exon 9 of 9)	876	Solyc02g064940.1
peaks4072	SL3.0ch10	19282687	19284272	+	1587	Intergenic	108019	Solyc10g038060.2
peaks4587	SL3.0ch11	45595246	45596829	+	1585	exon (Solyc11g056270.2, exon 2 of 2)	3086	Solyc11g056270.2
peaks2048	SL3.0ch04	63136215	63137795	+	1582	TTS (Solyc04g078280.3)	952	Solyc04g078290.3
peaks3339	SL3.0ch08	9988961	9990541	+	1582	Intergenic	27059	Solyc08g053570.1
peaks3607	SL3.0ch08	62437490	62439070	+	1582	exon (Solyc08g078530.3, exon 8 of 15)	8053	Solyc08g078530.3
peaks206	SL3.0ch00	8100034	8101614	+	1582	Intergenic	-8344	Solyc00g009145.1
peaks1112	SL3.0ch01	96140948	96142527	+	1581	TTS (Solyc01g109190.1)	689	Solyc01g109210.2
peaks2602	SL3.0ch06	12570044	12571623	+	1581	Intergenic	-1061	Solyc06g016680.1
peaks3124	SL3.0ch07	46957840	46959418	+	1580	Intergenic	-1624	Solyc07g039280.1
peaks4056	SL3.0ch10	17085600	17087178	+	1580	Intergenic	11016	Solyc10g036820.1
peaks1842	SL3.0ch04	7761934	7763512	+	1580	promoter-TSS (Solyc04g017685.1)	-376	Solyc04g017685.1
peaks4402	SL3.0ch11	13936148	13937726	+	1580	Intergenic	-8815	Solyc11g022440.2
peaks3249	SL3.0ch07	67210797	67212375	+	1580	exon (Solyc07g065240.2, exon 2 of 2)	191	Solyc07g065230.1
peaks1380	SL3.0ch02	45678563	45680139	+	1578	intron (Solyc02g081060.3, intron 3 of 6)	-10665	Solyc02g081050.3
peaks3830	SL3.0ch09	42898750	42900326	+	1578	Intergenic	-323314	Solyc09g055600.1
peaks3183	SL3.0ch07	59761362	59762937	+	1577	TTS (Solyc07g049350.3)	2306	Solyc07g049360.3
peaks1426	SL3.0ch02	51050156	51051731	+	1577	exon (Solyc02g088270.3, exon 1 of 5)	830	Solyc02g088270.3
peaks3927	SL3.0ch09	70641010	70642584	+	1576	exon (Solyc09g090730.2, exon 1 of 1)	705	Solyc09g090730.2
peaks3536	SL3.0ch08	50984664	50986238	+	1576	Intergenic	-8292	Solyc08g062340.3
peaks4314	SL3.0ch10	62693208	62694781	+	1575	exon (Solyc10g081510.2, exon 11 of 12)	-1467	Solyc10g081520.1
peaks2677	SL3.0ch06	12917070	12918643	+	1575	Intergenic	-1046	Solyc06g016710.1
peaks4039	SL3.0ch10	14739121	14740692	+	1573	Intergenic	-51179	Solyc10g024480.1
peaks3491	SL3.0ch08	41372076	41373647	+	1573	Intergenic	-140914	Solyc08g028740.1
peaks2627	SL3.0ch06	12694284	12695855	+	1573	Intergenic	34672	Solyc06g016690.1
peaks4168	SL3.0ch10	37110674	37112244	+	1572	Intergenic	148529	Solyc10g046790.1
peaks4338	SL3.0ch10	65281111	65282680	+	1571	exon (Solyc10g086280.2, exon 4 of 4)	857	Solyc10g086280.2
peaks788	SL3.0ch01	35857535	35859104	+	1571	Intergenic	-5910	Solyc01g034080.1
peaks2140	SL3.0ch05	8917030	8918598	+	1570	exon (Solyc05g014760.3, exon 1 of 11)	1271	Solyc05g014760.3
peaks1456	SL3.0ch02	54937002	54938570	+	1570	TTS (Solyc02g093420.3)	1122	Solyc02g093420.3
peaks2170	SL3.0ch05	14497771	14499339	+	1570	Intergenic	-29465	Solyc05g016077.1
peaks410	SL3.0ch00	10390326	10391893	+	1569	Intergenic	4974	Solyc00g016470.1
peaks3930	SL3.0ch09	70859127	70860694	+	1569	exon (Solyc09g091030.3, exon 4 of 4)	1940	Solyc09g091030.3
peaks1695	SL3.0ch03	58219074	58220640	+	1568	exon (Solyc03g095615.1, exon 2 of 3)	422	Solyc03g095615.1
peaks2025	SL3.0ch04	60629760	60631326	+	1568	exon (Solyc04g074580.1, exon 1 of 1)	272	Solyc04g074580.1
peaks3955	SL3.0ch10	1157395	1158961	+	1568	intron (Solyc10g006660.3, intron 1 of 1)	878	Solyc10g006660.3
peaks1206	SL3.0ch02	9928700	9930265	+	1567	Intergenic	-23660	Solyc02g005600.1
peaks3722	SL3.0ch09	11958375	11959940	+	1567	Intergenic	39316	Solyc09g016957.1
peaks3035	SL3.0ch07	23383081	23384646	+	1567	Intergenic	-48817	Solyc07g022920.3
peaks913	SL3.0ch01	59991850	59993414	+	1566	Intergenic	-57882	Solyc01g057250.2
peaks4943	SL3.0ch12	55379434	55380996	+	1564	Intergenic	-21950	Solyc12g040570.1
peaks2308	SL3.0ch05	40756283	40757845	+	1564	Intergenic	-62148	Solyc05g026320.1
peaks3715	SL3.0ch09	11302709	11304270	+	1563	intron (Solyc09g015880.3, intron 5 of 11)	3477	Solyc09g015880.3
peaks3760	SL3.0ch09	28058844	28060404	+	1562	Intergenic	-50302	Solyc09g031785.1
peaks915	SL3.0ch01	60182337	60183896	+	1561	Intergenic	-55661	Solyc01g057260.3
peaks1595	SL3.0ch03	32465843	32467402	+	1561	Intergenic	24685	Solyc03g060520.1
peaks4369	SL3.0ch11	4850964	4852523	+	1561	intron (Solyc11g011920.2, intron 4 of 7)	-3645	Solyc11g011910.2
peaks2205	SL3.0ch05	17510923	17512481	+	1560	Intergenic	-7069	Solyc05g016580.2
peaks4193	SL3.0ch10	42393230	42394788	+	1560	Intergenic	-3239	Solyc10g047772.1
peaks2417	SL3.0ch06	2384485	2386042	+	1559	exon (Solyc06g008490.3, exon 5 of 9)	6443	Solyc06g008490.3
peaks1016	SL3.0ch01	82567806	82569363	+	1559	exon (Solyc01g087800.2, exon 1 of 1)	1595	Solyc01g087800.2
peaks1047	SL3.0ch01	88084604	88086160	+	1558	TTS (Solyc01g097310.3)	4330	Solyc01g097310.3
peaks3397	SL3.0ch08	15035930	15037486	+	1558	Intergenic	51311	Solyc08g048160.1
peaks4429	SL3.0ch11	17976863	17978418	+	1557	TTS (Solyc11g051200.1)	1020	Solyc11g051200.1
peaks4789	SL3.0ch12	21305650	21307204	+	1556	Intergenic	-24008	Solyc12g077370.2
peaks482	SL3.0ch00	11550892	11552446	+	1556	Intergenic	6413	Solyc00g028960.1
peaks4342	SL3.0ch11	304634	306186	+	1554	exon (Solyc11g005380.2, exon 2 of 2)	1414	Solyc11g005380.2
peaks2213	SL3.0ch05	20315296	20316848	+	1554	Intergenic	23549	Solyc05g018250.3
peaks4184	SL3.0ch10	40845154	40846705	+	1553	Intergenic	-9958	Solyc10g047490.1
peaks716	SL3.0ch01	14599877	14601427	+	1552	Intergenic	-10477	Solyc01g014725.1
peaks1228	SL3.0ch02	13343928	13345478	+	1552	Intergenic	-47286	Solyc02g010630.1
peaks2305	SL3.0ch05	37762755	37764305	+	1552	Intergenic	-136465	Solyc05g025905.1
peaks4036	SL3.0ch10	14286892	14288442	+	1552	Intergenic	5156	Solyc10g024460.1
peaks879	SL3.0ch01	53315286	53316835	+	1551	Intergenic	-27048	Solyc01g056320.1
peaks3762	SL3.0ch09	28485077	28486625	+	1550	exon (Solyc09g031650.3, exon 4 of 7)	2814	Solyc09g031650.3
peaks2196	SL3.0ch05	17453719	17455267	+	1550	Intergenic	-3649	Solyc05g016560.1
peaks2256	SL3.0ch05	29119048	29120595	+	1549	Intergenic	-28570	Solyc05g023735.1
peaks4213	SL3.0ch10	44459439	44460985	+	1548	Intergenic	-31418	Solyc10g049200.2
peaks4734	SL3.0ch12	11857221	11858765	+	1546	Intergenic	9987	Solyc12g019810.1
peaks2562	SL3.0ch06	12313753	12315296	+	1545	Intergenic	11059	Solyc06g024203.1
peaks1907	SL3.0ch04	23691957	23693500	+	1545	Intergenic	-192585	Solyc04g025400.3
peaks129	SL3.0ch00	7393515	7395058	+	1545	Intergenic	82517	Solyc00g008270.1
peaks2585	SL3.0ch06	12486603	12488145	+	1544	Intergenic	-84520	Solyc06g016680.1
peaks1220	SL3.0ch02	13283799	13285341	+	1544	Intergenic	-8449	Solyc02g010600.1
peaks4356	SL3.0ch11	3289933	3291475	+	1544	promoter-TSS (Solyc11g010220.2)	-639	Solyc11g010220.2
peaks52	SL3.0ch00	6535204	6536745	+	1543	Intergenic	14128	Solyc00g006903.1
peaks2302	SL3.0ch05	37520252	37521793	+	1543	exon (Solyc05g025900.3, exon 2 of 2)	2075	Solyc05g025900.3
peaks2341	SL3.0ch05	55672139	55673680	+	1543	Intergenic	52780	Solyc05g042077.1
peaks3046	SL3.0ch07	26124304	26125844	+	1542	Intergenic	57755	Solyc07g025170.3
peaks2028	SL3.0ch04	60945794	60947333	+	1541	exon (Solyc04g074980.3, exon 3 of 3)	2908	Solyc04g074980.3
peaks4061	SL3.0ch10	17121132	17122671	+	1541	Intergenic	-10032	Solyc10g036840.1
peaks189	SL3.0ch00	7772130	7773669	+	1541	Intergenic	-23100	Solyc00g009020.3
peaks3191	SL3.0ch07	60985768	60987305	+	1539	exon (Solyc07g052350.3, exon 5 of 20)	1970	Solyc07g052350.3
peaks3689	SL3.0ch09	4952998	4954534	+	1538	intron (Solyc09g011690.3, intron 2 of 4)	1015	Solyc09g011690.3
peaks4084	SL3.0ch10	21187576	21189111	+	1537	Intergenic	-54897	Solyc10g039350.1
peaks1444	SL3.0ch02	53464535	53466070	+	1537	intron (Solyc02g091560.3, intron 14 of 15)	4235	Solyc02g091570.1
peaks2240	SL3.0ch05	26328614	26330149	+	1537	Intergenic	-22827	Solyc05g021090.3
peaks3333	SL3.0ch08	9461273	9462807	+	1536	Intergenic	12891	Solyc08g016797.1
peaks2968	SL3.0ch07	9614273	9615806	+	1535	Intergenic	-18627	Solyc07g018180.2
peaks1434	SL3.0ch02	52222125	52223658	+	1535	exon (Solyc02g089900.1, exon 1 of 1)	1132	Solyc02g089900.1
peaks3973	SL3.0ch10	4521291	4522824	+	1535	Intergenic	-10922	Solyc10g012170.3
peaks337	SL3.0ch00	9692326	9693858	+	1534	exon (Solyc00g012704.1, exon 7 of 21)	3712	Solyc00g012704.1
peaks2974	SL3.0ch07	10402412	10403944	+	1534	exon (Solyc07g018360.3, exon 2 of 5)	1755	Solyc07g018360.3
peaks661	SL3.0ch01	2815255	2816786	+	1533	intron (Solyc01g008850.3, intron 10 of 14)	3938	Solyc01g008850.3
peaks3039	SL3.0ch07	23794559	23796090	+	1533	exon (Solyc07g024000.3, exon 10 of 10)	4536	Solyc07g024000.3
peaks3628	SL3.0ch08	64589552	64591083	+	1533	intron (Solyc08g081385.1, intron 2 of 3)	1581	Solyc08g081385.1
peaks176	SL3.0ch00	7671983	7673514	+	1533	Intergenic	-12973	Solyc00g008800.2
peaks600	SL3.0ch00	17955660	17957191	+	1533	Intergenic	9344	Solyc00g202560.2
peaks2609	SL3.0ch06	12612676	12614206	+	1532	Intergenic	41547	Solyc06g016680.1
peaks1674	SL3.0ch03	53423051	53424580	+	1531	intron (Solyc03g080090.3, intron 1 of 6)	1580	Solyc03g080090.3
peaks3396	SL3.0ch08	15018494	15020023	+	1531	Intergenic	33861	Solyc08g048160.1
peaks3615	SL3.0ch08	63533852	63535381	+	1531	exon (Solyc08g080090.3, exon 4 of 4)	2167	Solyc08g080090.3
peaks265	SL3.0ch00	8823636	8825162	+	1528	Intergenic	1972	Solyc00g010420.1
peaks3793	SL3.0ch09	37460061	37461587	+	1528	Intergenic	202521	Solyc09g055200.1
peaks1658	SL3.0ch03	50449479	50451004	+	1527	Intergenic	-46184	Solyc03g078030.1
peaks2601	SL3.0ch06	12567166	12568690	+	1526	Intergenic	-3966	Solyc06g016680.1
peaks31	SL3.0ch00	4187705	4189229	+	1526	Intergenic	14332	Solyc00g005907.1
peaks2742	SL3.0ch06	17795806	17797330	+	1526	Intergenic	120146	Solyc06g019160.1
peaks2206	SL3.0ch05	17523377	17524901	+	1526	Intergenic	-19506	Solyc05g016580.2
peaks2611	SL3.0ch06	12627955	12629478	+	1525	Intergenic	56822	Solyc06g016680.1
peaks4881	SL3.0ch12	37539913	37541436	+	1525	Intergenic	-29372	Solyc12g032940.1
peaks2658	SL3.0ch06	12804494	12806016	+	1524	intron (Solyc06g016695.1, intron 1 of 1)	8315	Solyc06g016695.1
peaks82	SL3.0ch00	6971725	6973246	+	1523	exon (Solyc00g008000.1, exon 3 of 9)	1588	Solyc00g008000.1
peaks4085	SL3.0ch10	21226673	21228194	+	1523	Intergenic	-15807	Solyc10g039350.1
peaks16	SL3.0ch00	2120688	2122209	+	1523	Intergenic	-69517	Solyc00g005280.1
peaks233	SL3.0ch00	8420654	8422174	+	1522	Intergenic	15330	Solyc00g009760.2
peaks1074	SL3.0ch01	91006103	91007623	+	1522	exon (Solyc01g102310.3, exon 2 of 2)	1912	Solyc01g102310.3
peaks4079	SL3.0ch10	20765905	20767425	+	1522	Intergenic	-5896	Solyc10g039195.1
peaks2525	SL3.0ch06	11286066	11287586	+	1522	Intergenic	1284	Solyc06g024340.2
peaks490	SL3.0ch00	12087507	12089027	+	1522	Intergenic	9467	Solyc00g036962.1
peaks4167	SL3.0ch10	37025674	37027193	+	1521	Intergenic	-66983	Solyc10g046773.1
peaks4408	SL3.0ch11	15868872	15870391	+	1521	Intergenic	37442	Solyc11g050730.1
peaks1688	SL3.0ch03	55608565	55610083	+	1520	Intergenic	12468	Solyc03g091030.1
peaks2855	SL3.0ch06	43428280	43429798	+	1520	exon (Solyc06g069560.2, exon 4 of 4)	2672	Solyc06g069560.2
peaks4525	SL3.0ch11	35259310	35260828	+	1520	Intergenic	-236670	Solyc11g042710.2
peaks1429	SL3.0ch02	51317153	51318671	+	1520	TTS (Solyc02g088680.1)	503	Solyc02g088680.1
peaks378	SL3.0ch00	10038449	10039966	+	1519	Intergenic	-9572	Solyc00g014395.1
peaks3850	SL3.0ch09	48351671	48353188	+	1519	Intergenic	-40371	Solyc09g056260.3
peaks1541	SL3.0ch03	18447144	18448661	+	1519	Intergenic	-19184	Solyc03g070440.3
peaks435	SL3.0ch00	10621450	10622965	+	1517	TTS (Solyc00g017933.1)	826	Solyc00g017933.1
peaks907	SL3.0ch01	59286266	59287780	+	1516	Intergenic	-9362	Solyc01g057140.1
peaks4938	SL3.0ch12	53620663	53622176	+	1515	Intergenic	-60261	Solyc12g039210.1
peaks4305	SL3.0ch10	61968395	61969908	+	1515	exon (Solyc10g080610.1, exon 1 of 1)	747	Solyc10g080610.1
peaks673	SL3.0ch01	5048063	5049576	+	1515	Intergenic	6541	Solyc01g010300.1
peaks3577	SL3.0ch08	58676375	58677887	+	1514	exon (Solyc08g074450.3, exon 7 of 7)	1851	Solyc08g074440.3
peaks3247	SL3.0ch07	66863152	66864664	+	1514	exon (Solyc07g064700.3, exon 9 of 9)	5184	Solyc07g064690.1
peaks1480	SL3.0ch03	4661164	4662675	+	1513	intron (Solyc03g032130.3, intron 5 of 8)	1468	Solyc03g032130.3
peaks3151	SL3.0ch07	54164665	54166175	+	1512	TTS (Solyc07g041720.1)	646	Solyc07g041720.1
peaks3822	SL3.0ch09	41282129	41283639	+	1512	Intergenic	-54153	Solyc09g055450.2
peaks1069	SL3.0ch01	90796584	90798093	+	1511	intron (Solyc01g101060.3, intron 3 of 3)	1933	Solyc01g101060.3
peaks1408	SL3.0ch02	49137371	49138879	+	1510	promoter-TSS (Solyc02g085674.1)	-258	Solyc02g085674.1
peaks3050	SL3.0ch07	26671626	26673134	+	1510	Intergenic	9780	Solyc07g025200.1
peaks2333	SL3.0ch05	53982740	53984248	+	1510	Intergenic	18230	Solyc05g041680.1
peaks2621	SL3.0ch06	12661594	12663102	+	1510	Intergenic	67393	Solyc06g016690.1
peaks3988	SL3.0ch10	8513847	8515355	+	1510	Intergenic	-46694	Solyc10g018510.2
peaks1921	SL3.0ch04	26992521	26994028	+	1509	Intergenic	35465	Solyc04g024980.2
peaks3325	SL3.0ch08	9421496	9423003	+	1509	Intergenic	-10861	Solyc08g016793.1
peaks74	SL3.0ch00	6910237	6911744	+	1509	Intergenic	8618	Solyc00g007930.1
peaks4913	SL3.0ch12	43293845	43295351	+	1508	Intergenic	-532813	Solyc12g035620.2
peaks3911	SL3.0ch09	67858765	67860271	+	1508	exon (Solyc09g075820.3, exon 5 of 5)	-2447	Solyc09g075810.3
peaks3303	SL3.0ch08	8545465	8546971	+	1508	Intergenic	93913	Solyc08g016670.3
peaks4477	SL3.0ch11	19629196	19630701	+	1507	Intergenic	-11642	Solyc11g027920.2
peaks1432	SL3.0ch02	51940596	51942101	+	1507	intron (Solyc02g089490.3, intron 2 of 4)	1191	Solyc02g089490.3
peaks4364	SL3.0ch11	4303874	4305379	+	1507	exon (Solyc11g011260.1, exon 1 of 1)	1095	Solyc11g011260.1
peaks1665	SL3.0ch03	51978141	51979645	+	1506	Intergenic	15176	Solyc03g078330.1
peaks14	SL3.0ch00	2109341	2110844	+	1505	Intergenic	-80873	Solyc00g005280.1
peaks3157	SL3.0ch07	55744163	55745666	+	1505	Intergenic	-20053	Solyc07g042460.2
peaks2827	SL3.0ch06	38303946	38305449	+	1505	exon (Solyc06g060230.3, exon 3 of 3)	832	Solyc06g060230.3
peaks2638	SL3.0ch06	12738014	12739517	+	1505	Intergenic	-9024	Solyc06g016690.1
peaks4651	SL3.0ch11	55748746	55750248	+	1504	TTS (Solyc11g072240.2)	2370	Solyc11g072240.2
peaks1861	SL3.0ch04	12463200	12464700	+	1502	Intergenic	-5387	Solyc04g039870.2
peaks4438	SL3.0ch11	18022511	18024011	+	1502	Intergenic	46641	Solyc11g051200.1
peaks1328	SL3.0ch02	37142949	37144449	+	1502	exon (Solyc02g065400.3, exon 2 of 2)	2225	Solyc02g065400.3
peaks3621	SL3.0ch08	63784314	63785813	+	1501	exon (Solyc08g080360.3, exon 3 of 3)	1918	Solyc08g080360.3
peaks4080	SL3.0ch10	20826275	20827774	+	1501	Intergenic	-7720	Solyc10g039210.3
peaks3517	SL3.0ch08	48182019	48183517	+	1500	Intergenic	96543	Solyc08g061220.3
peaks103	SL3.0ch00	7083437	7084935	+	1500	promoter-TSS (Solyc00g008080.1)	-988	Solyc00g008080.1
peaks2289	SL3.0ch05	33975739	33977236	+	1499	Intergenic	94807	Solyc05g025560.1
peaks3919	SL3.0ch09	69099593	69101090	+	1499	exon (Solyc09g082980.3, exon 3 of 3)	1454	Solyc09g082980.3
peaks4494	SL3.0ch11	26464504	26466000	+	1498	Intergenic	-13813	Solyc11g033270.2
peaks173	SL3.0ch00	7662770	7664266	+	1498	Intergenic	-3743	Solyc00g008800.2
peaks63	SL3.0ch00	6818897	6820392	+	1497	Intergenic	58837	Solyc00g007910.1
peaks3739	SL3.0ch09	17230002	17231496	+	1496	Intergenic	72138	Solyc09g018807.1
peaks2163	SL3.0ch05	13052005	13053499	+	1496	exon (Solyc05g015930.3, exon 8 of 12)	4988	Solyc05g015930.3
peaks4019	SL3.0ch10	14154020	14155513	+	1495	Intergenic	-62629	Solyc10g024430.1
peaks1230	SL3.0ch02	13353832	13355325	+	1495	Intergenic	-57161	Solyc02g010630.1
peaks2577	SL3.0ch06	12441759	12443252	+	1495	Intergenic	-94888	Solyc06g016670.1
peaks2291	SL3.0ch05	34101287	34102780	+	1495	Intergenic	-2314	Solyc05g025580.1
peaks3016	SL3.0ch07	20561335	20562827	+	1494	Intergenic	32297	Solyc07g021650.2
peaks2290	SL3.0ch05	34018847	34020339	+	1494	Intergenic	-84754	Solyc05g025580.1
peaks1007	SL3.0ch01	81629381	81630873	+	1494	exon (Solyc01g086810.2, exon 1 of 1)	1011	Solyc01g086810.2
peaks5	SL3.0ch00	1835930	1837422	+	1494	Intergenic	102114	Solyc00g005096.1
peaks3353	SL3.0ch08	11428510	11430002	+	1494	Intergenic	87969	Solyc08g036440.2
peaks4526	SL3.0ch11	35328975	35330467	+	1494	Intergenic	-306322	Solyc11g042710.2
peaks3997	SL3.0ch10	11283367	11284858	+	1493	Intergenic	22523	Solyc10g019040.2
peaks3791	SL3.0ch09	37331265	37332754	+	1491	Intergenic	180213	Solyc09g055183.1
peaks4778	SL3.0ch12	17635926	17637414	+	1490	Intergenic	167274	Solyc12g082790.1
peaks2386	SL3.0ch05	65491432	65492920	+	1490	exon (Solyc05g054830.3, exon 2 of 4)	1369	Solyc05g054830.3
peaks4365	SL3.0ch11	4389591	4391079	+	1490	TTS (Solyc11g011350.2)	2179	Solyc11g011340.2
peaks4391	SL3.0ch11	10955106	10956594	+	1490	Intergenic	-39956	Solyc11g020350.1
peaks2453	SL3.0ch06	5071541	5073028	+	1489	Intergenic	-51985	Solyc06g010145.1
peaks2625	SL3.0ch06	12689809	12691296	+	1489	Intergenic	39189	Solyc06g016690.1
peaks3570	SL3.0ch08	57395573	57397059	+	1488	TTS (Solyc08g068220.3)	3127	Solyc08g068220.3
peaks4211	SL3.0ch10	44436701	44438187	+	1488	Intergenic	12082	Solyc10g048190.1
peaks3853	SL3.0ch09	49562243	49563727	+	1486	Intergenic	37297	Solyc09g056455.1
peaks2293	SL3.0ch05	34375700	34377184	+	1486	Intergenic	-37151	Solyc05g025590.3
peaks689	SL3.0ch01	8001259	8002742	+	1485	Intergenic	8230	Solyc01g011175.1
peaks2242	SL3.0ch05	26413703	26415185	+	1484	Intergenic	-38536	Solyc05g021105.1
peaks85	SL3.0ch00	6988007	6989489	+	1484	Intergenic	2446	Solyc00g008020.1
peaks1008	SL3.0ch01	81673812	81675294	+	1484	intron (Solyc01g086870.3, intron 1 of 5)	941	Solyc01g086870.3
peaks2467	SL3.0ch06	7965880	7967360	+	1482	Intergenic	9593	Solyc06g011520.3
peaks1001	SL3.0ch01	80009316	80010796	+	1482	Intergenic	-5167	Solyc01g080850.3
peaks1828	SL3.0ch04	4500794	4502274	+	1482	Intergenic	-5688	Solyc04g013200.1
peaks1874	SL3.0ch04	13583942	13585422	+	1482	Intergenic	-194573	Solyc04g039650.3
peaks3054	SL3.0ch07	27678639	27680118	+	1481	Intergenic	-83142	Solyc07g025380.3
peaks4	SL3.0ch00	1832864	1834343	+	1481	Intergenic	99041	Solyc00g005096.1
peaks3537	SL3.0ch08	51024077	51025555	+	1480	TTS (Solyc08g062370.3)	760	Solyc08g062360.3
peaks1618	SL3.0ch03	36391182	36392660	+	1480	Intergenic	-72246	Solyc03g063310.1
peaks3482	SL3.0ch08	39617120	39618597	+	1479	Intergenic	-36400	Solyc08g028810.1
peaks4124	SL3.0ch10	26621180	26622657	+	1479	exon (Solyc10g044520.2, exon 1 of 2)	640	Solyc10g044520.2
peaks2258	SL3.0ch05	29382871	29384347	+	1478	Intergenic	14287	Solyc05g023820.3
peaks1196	SL3.0ch02	9832792	9834268	+	1478	Intergenic	1358	Solyc02g005560.1
peaks2426	SL3.0ch06	3291012	3292488	+	1478	TTS (Solyc06g009375.1)	1851	Solyc06g009370.3
peaks116	SL3.0ch00	7220160	7221636	+	1478	Intergenic	28615	Solyc00g008165.1
peaks464	SL3.0ch00	11134480	11135956	+	1478	Intergenic	-2960	Solyc00g022920.2
peaks1862	SL3.0ch04	12506014	12507490	+	1478	Intergenic	21180	Solyc04g039850.1
peaks2761	SL3.0ch06	22023392	22024865	+	1475	Intergenic	-184699	Solyc06g032740.1
peaks3471	SL3.0ch08	36293471	36294944	+	1475	Intergenic	-51789	Solyc08g029400.2
peaks3075	SL3.0ch07	32724272	32725745	+	1475	Intergenic	-35964	Solyc07g026960.3
peaks3692	SL3.0ch09	5212172	5213644	+	1474	Intergenic	-4329	Solyc09g011930.3
peaks1124	SL3.0ch01	97365735	97367207	+	1474	exon (Solyc01g111080.3, exon 3 of 3)	1296	Solyc01g111050.3
peaks2082	SL3.0ch04	66535801	66537272	+	1473	promoter-TSS (Solyc04g082990.3)	-784	Solyc04g082990.3
peaks1995	SL3.0ch04	52530477	52531948	+	1473	exon (Solyc04g054480.3, exon 6 of 9)	7284	Solyc04g054480.3
peaks4033	SL3.0ch10	14263958	14265429	+	1473	Intergenic	17161	Solyc10g024440.1
peaks3498	SL3.0ch08	44295400	44296871	+	1473	Intergenic	-201991	Solyc08g059650.1
peaks955	SL3.0ch01	68777860	68779331	+	1473	Intergenic	10758	Solyc01g059853.1
peaks1317	SL3.0ch02	34714009	34715479	+	1472	Intergenic	-3224	Solyc02g062500.3
peaks3528	SL3.0ch08	50538210	50539680	+	1472	Intergenic	13411	Solyc08g062140.1
peaks1422	SL3.0ch02	50583481	50584951	+	1472	exon (Solyc02g087540.2, exon 2 of 6)	722	Solyc02g087540.2
peaks4917	SL3.0ch12	44290360	44291829	+	1471	Intergenic	-36729	Solyc12g035670.2
peaks219	SL3.0ch00	8308812	8310280	+	1470	Intergenic	6841	Solyc00g009650.1
peaks2873	SL3.0ch06	45546804	45548271	+	1469	exon (Solyc06g073600.3, exon 7 of 7)	9852	Solyc06g073590.3
peaks348	SL3.0ch00	9741969	9743436	+	1469	promoter-TSS (Solyc00g013160.2)	320	Solyc00g013170.1
peaks3541	SL3.0ch08	51841453	51842920	+	1469	promoter-TSS (Solyc08g062680.1)	-280	Solyc08g062680.1
peaks1672	SL3.0ch03	52838347	52839813	+	1468	Intergenic	-15172	Solyc03g078720.3
peaks885	SL3.0ch01	53885014	53886480	+	1468	Intergenic	-12511	Solyc01g056370.3
peaks1101	SL3.0ch01	95516599	95518065	+	1468	exon (Solyc01g108250.3, exon 1 of 2)	904	Solyc01g108250.3
peaks681	SL3.0ch01	5952934	5954400	+	1468	Intergenic	159172	Solyc01g010797.1
peaks1710	SL3.0ch03	61770763	61772229	+	1468	exon (Solyc03g097960.1, exon 1 of 1)	322	Solyc03g097960.1
peaks3052	SL3.0ch07	27058585	27060050	+	1467	Intergenic	-23006	Solyc07g025280.1
peaks515	SL3.0ch00	13592620	13594085	+	1467	intron (Solyc00g069880.2, intron 2 of 4)	399	Solyc00g069880.2
peaks1920	SL3.0ch04	26580465	26581927	+	1464	Intergenic	42822	Solyc04g025000.2
peaks1039	SL3.0ch01	86915710	86917172	+	1464	intron (Solyc01g095900.3, intron 6 of 22)	2673	Solyc01g095900.3
peaks878	SL3.0ch01	53286283	53287744	+	1463	exon (Solyc01g056310.3, exon 1 of 1)	846	Solyc01g056310.3
peaks1412	SL3.0ch02	49768435	49769896	+	1463	intron (Solyc02g086460.3, intron 10 of 28)	1739	Solyc02g086463.1
peaks1709	SL3.0ch03	61744186	61745645	+	1461	exon (Solyc03g097920.1, exon 1 of 1)	616	Solyc03g097920.1
peaks3688	SL3.0ch09	4869108	4870566	+	1460	intron (Solyc09g011590.3, intron 3 of 5)	904	Solyc09g011600.3
peaks1210	SL3.0ch02	13212846	13214303	+	1459	Intergenic	-46410	Solyc02g005605.1
peaks1164	SL3.0ch02	5311610	5313067	+	1459	Intergenic	-58293	Solyc02g050320.2
peaks2147	SL3.0ch05	11263086	11264543	+	1459	Intergenic	-134101	Solyc05g015535.1
peaks4433	SL3.0ch11	18005121	18006577	+	1458	Intergenic	29229	Solyc11g051200.1
peaks3992	SL3.0ch10	10377405	10378861	+	1458	Intergenic	-51293	Solyc10g018815.1
peaks461	SL3.0ch00	11052997	11054453	+	1458	exon (Solyc00g022070.1, exon 2 of 2)	114	Solyc00g022070.1
peaks4814	SL3.0ch12	22707788	22709243	+	1457	Intergenic	-35803	Solyc12g026360.1
peaks2942	SL3.0ch07	2303978	2305433	+	1457	exon (Solyc07g007650.2, exon 4 of 6)	6498	Solyc07g007650.2
peaks2251	SL3.0ch05	27894046	27895501	+	1457	Intergenic	-50362	Solyc05g021485.1
peaks854	SL3.0ch01	45915296	45916749	+	1455	Intergenic	118039	Solyc01g049720.1
peaks892	SL3.0ch01	56778008	56779461	+	1455	Intergenic	-16340	Solyc01g056830.3
peaks3906	SL3.0ch09	67157480	67158933	+	1455	exon (Solyc09g074940.2, exon 4 of 5)	1693	Solyc09g074940.2
peaks3971	SL3.0ch10	3972560	3974012	+	1454	intron (Solyc10g011740.3, intron 1 of 3)	867	Solyc10g011740.3
peaks2704	SL3.0ch06	13049894	13051345	+	1453	Intergenic	25216	Solyc06g016730.1
peaks3551	SL3.0ch08	54838733	54840183	+	1452	Intergenic	-7113	Solyc08g066270.2
peaks467	SL3.0ch00	11186995	11188445	+	1452	intron (Solyc00g023590.2, intron 1 of 2)	362	Solyc00g023590.2
peaks871	SL3.0ch01	51209033	51210482	+	1451	Intergenic	334579	Solyc01g055160.1
peaks3690	SL3.0ch09	5080797	5082245	+	1450	Intergenic	-3186	Solyc09g011790.3
peaks974	SL3.0ch01	74272157	74273605	+	1450	Intergenic	-16728	Solyc01g066457.1
peaks2301	SL3.0ch05	36462970	36464418	+	1450	Intergenic	-119763	Solyc05g025760.1
peaks396	SL3.0ch00	10302499	10303946	+	1449	Intergenic	18673	Solyc00g015733.1
peaks1964	SL3.0ch04	38346809	38348256	+	1449	Intergenic	4558	Solyc04g047880.1
peaks2468	SL3.0ch06	8088200	8089647	+	1449	Intergenic	-22952	Solyc06g011560.3
peaks1310	SL3.0ch02	32744436	32745883	+	1449	Intergenic	-4862	Solyc00g007040.2
peaks1973	SL3.0ch04	39648522	39649969	+	1449	exon (Solyc04g049120.3, exon 4 of 4)	8860	Solyc04g049120.3
peaks439	SL3.0ch00	10701672	10703118	+	1448	Intergenic	-6083	Solyc00g018760.1
peaks4691	SL3.0ch12	4545063	4546509	+	1448	TTS (Solyc12g013700.2)	1828	Solyc12g013710.2
peaks3892	SL3.0ch09	63727111	63728556	+	1447	promoter-TSS (Solyc09g065383.1)	-181	Solyc09g065383.1
peaks4978	SL3.0ch12	64945995	64947439	+	1446	TTS (Solyc12g088690.2)	1353	Solyc12g088690.2
peaks1202	SL3.0ch02	9880122	9881566	+	1446	Intergenic	-24195	Solyc02g005580.1
peaks3657	SL3.0ch09	1749940	1751384	+	1446	promoter-TSS (Solyc09g008290.3)	99	Solyc09g008290.3
peaks4215	SL3.0ch10	44725844	44727287	+	1445	Intergenic	-40141	Solyc10g049270.2
peaks251	SL3.0ch00	8625814	8627256	+	1444	promoter-TSS (Solyc00g009765.1)	-357	Solyc00g009765.1
peaks2794	SL3.0ch06	29660754	29662196	+	1444	Intergenic	-60882	Solyc06g043170.3
peaks4008	SL3.0ch10	13362634	13364076	+	1444	Intergenic	54784	Solyc10g024320.2
peaks1165	SL3.0ch02	5314192	5315634	+	1444	Intergenic	-60868	Solyc02g050320.2
peaks957	SL3.0ch01	68782015	68783457	+	1444	Intergenic	14899	Solyc01g059853.1
peaks278	SL3.0ch00	9019975	9021416	+	1443	Intergenic	-1265	Solyc00g010930.1
peaks3305	SL3.0ch08	8698114	8699555	+	1443	Intergenic	16027	Solyc08g016673.1
peaks3436	SL3.0ch08	25303644	25305085	+	1443	Intergenic	11442	Solyc08g041890.3
peaks4544	SL3.0ch11	39196419	39197860	+	1443	Intergenic	267779	Solyc11g040180.2
peaks1955	SL3.0ch04	35065534	35066975	+	1443	Intergenic	130304	Solyc04g045640.1
peaks1000	SL3.0ch01	79585432	79586869	+	1439	exon (Solyc01g080500.2, exon 1 of 1)	789	Solyc01g080500.2
peaks4332	SL3.0ch10	65040829	65042266	+	1439	promoter-TSS (Solyc10g085890.1)	340	Solyc10g085880.1
peaks2549	SL3.0ch06	11655811	11657248	+	1439	Intergenic	-5899	Solyc06g024200.1
peaks2108	SL3.0ch05	3636639	3638075	+	1438	exon (Solyc05g009470.3, exon 3 of 3)	6650	Solyc05g009470.3
peaks394	SL3.0ch00	10291443	10292879	+	1438	Intergenic	7612	Solyc00g015733.1
peaks4758	SL3.0ch12	17441225	17442661	+	1438	Intergenic	11362	Solyc12g082770.2
peaks1947	SL3.0ch04	32263769	32265204	+	1437	Intergenic	11031	Solyc04g045310.3
peaks4745	SL3.0ch12	14841636	14843071	+	1437	Intergenic	11098	Solyc12g021220.1
peaks4395	SL3.0ch11	11812466	11813901	+	1437	Intergenic	17976	Solyc11g020660.1
peaks539	SL3.0ch00	14409376	14410810	+	1436	Intergenic	-8830	Solyc00g090110.1
peaks3751	SL3.0ch09	23283663	23285097	+	1436	Intergenic	61267	Solyc09g042330.1
peaks2510	SL3.0ch06	11194082	11195516	+	1436	Intergenic	-1903	Solyc06g024415.1
peaks4148	SL3.0ch10	31103800	31105233	+	1435	Intergenic	212211	Solyc10g045105.1
peaks1778	SL3.0ch03	69552727	69554159	+	1434	exon (Solyc03g119450.3, exon 10 of 10)	3998	Solyc03g119460.3
peaks3241	SL3.0ch07	66395469	66396897	+	1430	exon (Solyc07g063940.2, exon 2 of 2)	2424	Solyc07g063940.2
peaks4516	SL3.0ch11	32637821	32639249	+	1430	Intergenic	-2811	Solyc11g044670.1
peaks1589	SL3.0ch03	29991568	29992993	+	1427	Intergenic	-45646	Solyc03g059120.1
peaks2438	SL3.0ch06	5017032	5018457	+	1427	TTS (Solyc06g010140.1)	759	Solyc06g010140.1
peaks2755	SL3.0ch06	20324365	20325789	+	1426	Intergenic	-11418	Solyc06g030633.1
peaks1241	SL3.0ch02	18039811	18041235	+	1426	promoter-TSS (Solyc02g014630.1)	42	Solyc02g014630.1
peaks2999	SL3.0ch07	16541631	16543055	+	1426	Intergenic	50095	Solyc07g021156.1
peaks3362	SL3.0ch08	13827905	13829327	+	1424	Intergenic	-7340	Solyc08g048320.1
peaks3627	SL3.0ch08	64414488	64415910	+	1424	exon (Solyc08g081240.3, exon 2 of 2)	-2436	Solyc08g081230.1
peaks2598	SL3.0ch06	12555568	12556989	+	1423	Intergenic	-15616	Solyc06g016680.1
peaks4199	SL3.0ch10	42992868	42994289	+	1423	Intergenic	-52008	Solyc10g047905.1
peaks499	SL3.0ch00	12812873	12814294	+	1423	TTS (Solyc00g052430.3)	2108	Solyc00g052540.1
peaks543	SL3.0ch00	14555781	14557201	+	1422	Intergenic	10540	Solyc00g094010.2
peaks4460	SL3.0ch11	18741930	18743350	+	1422	Intergenic	-6568	Solyc11g027640.1
peaks23	SL3.0ch00	2669086	2670504	+	1420	Intergenic	57204	Solyc00g005480.1
peaks544	SL3.0ch00	14581037	14582455	+	1420	Intergenic	3930	Solyc00g094520.1
peaks4103	SL3.0ch10	24167661	24169077	+	1418	Intergenic	-118937	Solyc10g062080.1
peaks2433	SL3.0ch06	4755603	4757019	+	1418	Intergenic	-28917	Solyc06g010030.3
peaks146	SL3.0ch00	7501609	7503025	+	1418	Intergenic	81805	Solyc00g008570.2
peaks3503	SL3.0ch08	45846619	45848033	+	1416	exon (Solyc08g060920.3, exon 3 of 3)	823	Solyc08g060920.3
peaks474	SL3.0ch00	11371012	11372426	+	1416	Intergenic	-2546	Solyc00g026160.3
peaks275	SL3.0ch00	8934500	8935914	+	1416	Intergenic	19306	Solyc00g010750.2
peaks4228	SL3.0ch10	47987313	47988726	+	1415	exon (Solyc10g050170.2, exon 3 of 7)	-7418	Solyc10g050180.1
peaks4414	SL3.0ch11	17781108	17782521	+	1415	exon (Solyc11g051160.2, exon 1 of 5)	1375	Solyc11g051160.2
peaks2747	SL3.0ch06	19106479	19107891	+	1414	Intergenic	28248	Solyc06g030510.3
peaks3883	SL3.0ch09	61418809	61420221	+	1414	exon (Solyc09g063130.3, exon 3 of 3)	1547	Solyc09g063130.3
peaks3358	SL3.0ch08	12404233	12405645	+	1414	Intergenic	8693	Solyc08g048520.1
peaks2023	SL3.0ch04	60355902	60357313	+	1413	exon (Solyc04g074270.3, exon 3 of 6)	2214	Solyc04g074270.3
peaks3176	SL3.0ch07	58448015	58449426	+	1413	TTS (Solyc07g045200.1)	472	Solyc07g045200.1
peaks815	SL3.0ch01	39016274	39017685	+	1413	TTS (Solyc01g028980.1)	1913	Solyc01g028980.1
peaks2848	SL3.0ch06	42534552	42535962	+	1412	exon (Solyc06g068450.2, exon 1 of 1)	745	Solyc06g068450.2
peaks1927	SL3.0ch04	29113429	29114838	+	1411	Intergenic	-126772	Solyc04g024750.1
peaks4013	SL3.0ch10	13550016	13551424	+	1410	Intergenic	-14940	Solyc10g024337.1
peaks3711	SL3.0ch09	10950363	10951770	+	1409	Intergenic	39336	Solyc09g015770.3
peaks4729	SL3.0ch12	10824525	10825932	+	1409	Intergenic	45845	Solyc12g019610.2
peaks2262	SL3.0ch05	29913227	29914634	+	1409	Intergenic	-28867	Solyc05g023890.1
peaks1746	SL3.0ch03	66976064	66977470	+	1408	TTS (Solyc03g115910.2)	922	Solyc03g115900.3
peaks2720	SL3.0ch06	16110206	16111612	+	1408	intron (Solyc06g018004.1, intron 3 of 3)	40034	Solyc06g018004.1
peaks1052	SL3.0ch01	89078425	89079831	+	1408	exon (Solyc01g098760.3, exon 9 of 9)	6157	Solyc01g098770.1
peaks10	SL3.0ch00	1885668	1887074	+	1408	Intergenic	151809	Solyc00g005096.1
peaks4180	SL3.0ch10	40052959	40054364	+	1407	Intergenic	82973	Solyc10g047200.1
peaks158	SL3.0ch00	7566753	7568156	+	1405	Intergenic	16668	Solyc00g008570.2
peaks2805	SL3.0ch06	32884567	32885970	+	1405	exon (Solyc06g050250.1, exon 1 of 1)	841	Solyc06g050250.1
peaks2424	SL3.0ch06	3193707	3195110	+	1405	Intergenic	-1574	Solyc06g009225.1
peaks4132	SL3.0ch10	27395289	27396691	+	1404	Intergenic	-42346	Solyc10g044690.2
peaks4524	SL3.0ch11	35243966	35245368	+	1404	Intergenic	-221268	Solyc11g042710.2
peaks4843	SL3.0ch12	26707831	26709233	+	1404	Intergenic	-10058	Solyc12g027770.2
peaks4555	SL3.0ch11	40923909	40925309	+	1402	Intergenic	-131854	Solyc11g039953.1
peaks2271	SL3.0ch05	31559746	31561146	+	1402	Intergenic	-71546	Solyc05g024387.1
peaks1305	SL3.0ch02	31443469	31444869	+	1402	promoter-TSS (Solyc02g037500.1)	-330	Solyc02g037500.1
peaks105	SL3.0ch00	7089426	7090826	+	1402	Intergenic	-2805	Solyc00g008100.1
peaks4596	SL3.0ch11	45890145	45891543	+	1400	Intergenic	42894	Solyc11g056540.1
peaks1088	SL3.0ch01	93886796	93888194	+	1400	exon (Solyc01g106000.3, exon 5 of 5)	1548	Solyc01g106000.3
peaks459	SL3.0ch00	11039426	11040824	+	1400	exon (Solyc00g021655.1, exon 4 of 11)	684	Solyc00g021655.1
peaks1335	SL3.0ch02	39703815	39705213	+	1400	exon (Solyc02g069180.3, exon 2 of 2)	1276	Solyc02g069180.3
peaks3163	SL3.0ch07	57034638	57036035	+	1399	TTS (Solyc07g043250.1)	624	Solyc07g043250.1
peaks2956	SL3.0ch07	7889981	7891377	+	1398	intron (Solyc07g017733.1, intron 1 of 1)	8163	Solyc07g017733.1
peaks1696	SL3.0ch03	58402818	58404214	+	1398	intron (Solyc03g095770.3, intron 2 of 2)	1838	Solyc03g095770.3
peaks3091	SL3.0ch07	36534929	36536325	+	1398	Intergenic	-17952	Solyc07g032240.3
peaks3786	SL3.0ch09	31970490	31971885	+	1397	Intergenic	70040	Solyc09g030390.3
peaks1543	SL3.0ch03	18453463	18454858	+	1397	Intergenic	-12926	Solyc03g070440.3
peaks1762	SL3.0ch03	68186142	68187537	+	1397	exon (Solyc03g117580.3, exon 3 of 3)	900	Solyc03g117590.3
peaks3844	SL3.0ch09	46917978	46919373	+	1397	Intergenic	-28892	Solyc09g056010.1
peaks2130	SL3.0ch05	6847667	6849061	+	1396	exon (Solyc05g013570.3, exon 3 of 4)	1950	Solyc05g013570.3
peaks1521	SL3.0ch03	13351858	13353251	+	1395	Intergenic	-16423	Solyc03g046594.1
peaks4413	SL3.0ch11	17333262	17334655	+	1395	Intergenic	-19209	Solyc11g051050.2
peaks1299	SL3.0ch02	29914961	29916353	+	1394	exon (Solyc02g032860.3, exon 4 of 5)	1777	Solyc02g032860.3
peaks2075	SL3.0ch04	65910618	65912008	+	1392	TTS (Solyc04g082010.1)	667	Solyc04g082010.1
peaks1529	SL3.0ch03	18098733	18100122	+	1391	Intergenic	-11603	Solyc03g046596.1
peaks99	SL3.0ch00	7074189	7075577	+	1390	Intergenic	-4579	Solyc00g008060.1
peaks1320	SL3.0ch02	36089528	36090914	+	1388	intron (Solyc02g063450.3, intron 6 of 8)	3738	Solyc02g063450.3
peaks1959	SL3.0ch04	35987694	35989079	+	1387	Intergenic	89828	Solyc04g047727.1
peaks2523	SL3.0ch06	11265337	11266722	+	1387	intron (Solyc06g024375.1, intron 4 of 4)	4970	Solyc06g024370.1
peaks3190	SL3.0ch07	60895806	60897190	+	1386	exon (Solyc07g052270.3, exon 4 of 6)	3730	Solyc07g052270.3
peaks3700	SL3.0ch09	6942386	6943770	+	1386	exon (Solyc09g014790.3, exon 10 of 10)	4853	Solyc09g014790.3
peaks246	SL3.0ch00	8533909	8535292	+	1385	Intergenic	-92292	Solyc00g009765.1
peaks617	SL3.0ch00	19587592	19588975	+	1385	Intergenic	-3854	Solyc00g268310.2
peaks4519	SL3.0ch11	33209154	33210536	+	1384	Intergenic	-5861	Solyc11g044320.2
peaks350	SL3.0ch00	9774486	9775868	+	1384	Intergenic	-19836	Solyc00g013181.1
peaks585	SL3.0ch00	16886651	16888032	+	1383	intron (Solyc00g164580.1, intron 1 of 2)	627	Solyc00g164580.1
peaks1440	SL3.0ch02	52907733	52909114	+	1383	exon (Solyc02g090760.3, exon 1 of 7)	1368	Solyc02g090760.3
peaks4119	SL3.0ch10	26124621	26126002	+	1383	Intergenic	-44531	Solyc10g062340.2
peaks3659	SL3.0ch09	1821057	1822437	+	1382	exon (Solyc09g008350.3, exon 6 of 6)	4346	Solyc09g008350.3
peaks4537	SL3.0ch11	37893108	37894488	+	1382	Intergenic	-42918	Solyc11g040390.2
peaks2165	SL3.0ch05	13277873	13279252	+	1381	Intergenic	-6095	Solyc05g015990.1
peaks4701	SL3.0ch12	6206661	6208039	+	1380	Intergenic	26509	Solyc12g016150.1
peaks1517	SL3.0ch03	13296986	13298364	+	1380	Intergenic	-71302	Solyc03g046594.1
peaks2969	SL3.0ch07	9616763	9618141	+	1380	Intergenic	-16214	Solyc07g018180.2
peaks775	SL3.0ch01	30784707	30786085	+	1380	Intergenic	6868	Solyc01g020445.1
peaks1497	SL3.0ch03	9929917	9931295	+	1380	Intergenic	-16134	Solyc03g044540.1
peaks3041	SL3.0ch07	24807949	24809326	+	1379	Intergenic	-24485	Solyc07g025130.1
peaks2297	SL3.0ch05	34550174	34551551	+	1379	Intergenic	-132837	Solyc05g025600.1
peaks3665	SL3.0ch09	2445382	2446758	+	1378	exon (Solyc09g009100.3, exon 2 of 3)	2377	Solyc09g009100.3
peaks41	SL3.0ch00	5663251	5664627	+	1378	Intergenic	18398	Solyc00g006683.1
peaks4848	SL3.0ch12	28128915	28130291	+	1378	Intergenic	-140561	Solyc12g027880.2
peaks1010	SL3.0ch01	81762628	81764004	+	1378	intron (Solyc01g086970.3, intron 4 of 4)	3817	Solyc01g086970.3
peaks910	SL3.0ch01	59784974	59786349	+	1377	Intergenic	-32550	Solyc01g057210.3
peaks2189	SL3.0ch05	17390477	17391852	+	1377	intron (Solyc05g016510.1, intron 1 of 1)	991	Solyc05g016510.1
peaks1876	SL3.0ch04	14353947	14355321	+	1376	Intergenic	-464458	Solyc04g028580.2
peaks2201	SL3.0ch05	17477955	17479329	+	1376	intron (Solyc05g016570.1, intron 1 of 1)	338	Solyc05g016570.1
peaks3609	SL3.0ch08	62934179	62935553	+	1376	exon (Solyc08g079180.3, exon 2 of 4)	2504	Solyc08g079180.3
peaks4646	SL3.0ch11	54932781	54934155	+	1376	TTS (Solyc11g070110.2)	4541	Solyc11g070100.2
peaks3042	SL3.0ch07	25280812	25282185	+	1375	Intergenic	82147	Solyc07g025140.3
peaks4825	SL3.0ch12	22852234	22853606	+	1374	Intergenic	-52809	Solyc12g026385.1
peaks3271	SL3.0ch08	985113	986485	+	1374	intron (Solyc08g006320.3, intron 1 of 2)	913	Solyc08g006320.3
peaks3359	SL3.0ch08	12890633	12892005	+	1374	intron (Solyc08g048450.3, intron 9 of 9)	24632	Solyc08g048450.3
peaks3825	SL3.0ch09	41501667	41503039	+	1374	Intergenic	-3320	Solyc09g055500.1
peaks722	SL3.0ch01	16510459	16511831	+	1374	Intergenic	-8206	Solyc01g015000.3
peaks3469	SL3.0ch08	34312175	34313545	+	1372	exon (Solyc08g021920.3, exon 7 of 23)	17879	Solyc08g021890.3
peaks4772	SL3.0ch12	17615861	17617230	+	1371	Intergenic	147149	Solyc12g082790.1
peaks1991	SL3.0ch04	48060273	48061642	+	1371	Intergenic	-40347	Solyc04g050740.1
peaks4499	SL3.0ch11	29139118	29140486	+	1370	Intergenic	-436662	Solyc11g045640.1
peaks2615	SL3.0ch06	12640518	12641885	+	1369	Intergenic	69307	Solyc06g016680.1
peaks4431	SL3.0ch11	17989073	17990440	+	1369	Intergenic	13136	Solyc11g051200.1
peaks326	SL3.0ch00	9637093	9638460	+	1369	Intergenic	9953	Solyc00g012702.1
peaks4776	SL3.0ch12	17626097	17627464	+	1369	Intergenic	157384	Solyc12g082790.1
peaks3744	SL3.0ch09	18870285	18871651	+	1368	Intergenic	26349	Solyc09g020155.1
peaks2484	SL3.0ch06	11014846	11016212	+	1368	Intergenic	39305	Solyc06g011663.1
peaks4231	SL3.0ch10	50231941	50233306	+	1367	Intergenic	-33425	Solyc10g050670.1
peaks986	SL3.0ch01	77006115	77007480	+	1367	exon (Solyc01g068100.3, exon 10 of 11)	6673	Solyc01g068100.3
peaks3876	SL3.0ch09	59629190	59630554	+	1366	Intergenic	-37736	Solyc09g061510.1
peaks170	SL3.0ch00	7640408	7641772	+	1366	Intergenic	18685	Solyc00g008800.2
peaks239	SL3.0ch00	8472037	8473401	+	1366	Intergenic	66635	Solyc00g009760.2
peaks3499	SL3.0ch08	44524832	44526195	+	1365	exon (Solyc08g059660.2, exon 2 of 4)	1793	Solyc08g059660.2
peaks686	SL3.0ch01	6847322	6848684	+	1364	Intergenic	26571	Solyc01g011010.3
peaks1342	SL3.0ch02	41093838	41095199	+	1363	promoter-TSS (Solyc02g071020.3)	91	Solyc02g071020.3
peaks1049	SL3.0ch01	88873684	88875045	+	1363	Intergenic	8703	Solyc01g098490.3
peaks3854	SL3.0ch09	49999815	50001176	+	1363	Intergenic	40462	Solyc09g057567.1
peaks3580	SL3.0ch08	59832620	59833980	+	1362	intron (Solyc08g075540.4, intron 2 of 3)	702	Solyc08g075540.4
peaks3229	SL3.0ch07	64409749	64411108	+	1361	intron (Solyc07g056420.4, intron 1 of 1)	1804	Solyc07g056420.4
peaks1726	SL3.0ch03	64942930	64944289	+	1361	exon (Solyc03g113270.3, exon 3 of 3)	1700	Solyc03g113270.3
peaks363	SL3.0ch00	9884065	9885424	+	1361	Intergenic	-10795	Solyc00g013184.1
peaks1668	SL3.0ch03	52053075	52054434	+	1361	Intergenic	54500	Solyc03g078350.3
peaks3938	SL3.0ch09	72044930	72046288	+	1360	exon (Solyc09g092500.1, exon 1 of 1)	722	Solyc09g092500.1
peaks4723	SL3.0ch12	10084783	10086140	+	1359	Intergenic	50124	Solyc12g019370.1
peaks2619	SL3.0ch06	12650349	12651705	+	1358	Intergenic	78714	Solyc06g016690.1
peaks2073	SL3.0ch04	65827531	65828885	+	1356	exon (Solyc04g081880.3, exon 8 of 8)	-3842	Solyc04g081870.3
peaks3368	SL3.0ch08	14595360	14596714	+	1356	Intergenic	28752	Solyc08g048240.3
peaks3219	SL3.0ch07	63582278	63583632	+	1356	Intergenic	-11784	Solyc07g055383.1
peaks2261	SL3.0ch05	29739579	29740933	+	1356	Intergenic	58743	Solyc05g023860.1
peaks4385	SL3.0ch11	8425265	8426619	+	1356	exon (Solyc11g017470.2, exon 3 of 3)	800	Solyc11g017470.2
peaks548	SL3.0ch00	14606514	14607867	+	1355	Intergenic	13611	Solyc00g095450.1
peaks1606	SL3.0ch03	34117011	34118364	+	1355	Intergenic	-26274	Solyc03g062670.1
peaks3196	SL3.0ch07	61554768	61556121	+	1355	exon (Solyc07g053010.2, exon 3 of 3)	3066	Solyc07g053010.2
peaks3323	SL3.0ch08	9416191	9417543	+	1354	Intergenic	-16243	Solyc08g016793.1
peaks4849	SL3.0ch12	29474026	29475378	+	1354	Intergenic	77276	Solyc12g070110.1
peaks2052	SL3.0ch04	63465514	63466865	+	1353	exon (Solyc04g078680.3, exon 3 of 7)	2770	Solyc04g078680.3
peaks2574	SL3.0ch06	12423894	12425245	+	1353	Intergenic	-76952	Solyc06g016670.1
peaks2785	SL3.0ch06	26859682	26861031	+	1351	Intergenic	10056	Solyc06g036600.2
peaks2527	SL3.0ch06	11289904	11291253	+	1351	Intergenic	-2468	Solyc06g024340.2
peaks3875	SL3.0ch09	59581481	59582830	+	1351	Intergenic	9981	Solyc09g061510.1
peaks1853	SL3.0ch04	12101674	12103023	+	1351	Intergenic	-19262	Solyc04g040110.3
peaks1309	SL3.0ch02	32479807	32481155	+	1350	Intergenic	-7585	Solyc00g007270.3
peaks1051	SL3.0ch01	89045252	89046600	+	1350	exon (Solyc01g098730.2, exon 1 of 1)	643	Solyc01g098730.2
peaks1931	SL3.0ch04	29413555	29414902	+	1349	Intergenic	-64448	Solyc04g024710.3
peaks3419	SL3.0ch08	20864469	20865816	+	1349	Intergenic	-74711	Solyc08g044400.2
peaks650	SL3.0ch01	1125156	1126503	+	1349	exon (Solyc01g006550.3, exon 1 of 1)	853	Solyc01g006545.1
peaks26	SL3.0ch00	3861660	3863006	+	1348	Intergenic	-82775	Solyc00g006020.1
peaks4057	SL3.0ch10	17094924	17096270	+	1348	Intergenic	1808	Solyc10g036820.1
peaks3895	SL3.0ch09	64712806	64714152	+	1348	exon (Solyc09g066100.3, exon 2 of 2)	700	Solyc09g066100.3
peaks889	SL3.0ch01	56028117	56029462	+	1347	Intergenic	-98793	Solyc01g056690.3
peaks3122	SL3.0ch07	46391880	46393225	+	1347	Intergenic	103188	Solyc07g039230.2
peaks1854	SL3.0ch04	12103911	12105256	+	1347	Intergenic	20559	Solyc04g040090.3
peaks2069	SL3.0ch04	65602889	65604233	+	1346	exon (Solyc04g081570.3, exon 15 of 15)	5193	Solyc04g081570.3
peaks3950	SL3.0ch10	856847	858191	+	1346	exon (Solyc10g006130.1, exon 1 of 1)	456	Solyc10g006130.1
peaks2946	SL3.0ch07	3078660	3080003	+	1345	TTS (Solyc07g008310.3)	4645	Solyc07g008310.3
peaks3842	SL3.0ch09	45244507	45245850	+	1345	Intergenic	162715	Solyc09g055803.1
peaks3051	SL3.0ch07	26846576	26847919	+	1345	Intergenic	-32858	Solyc07g025230.2
peaks1750	SL3.0ch03	67020253	67021595	+	1344	exon (Solyc03g115980.1, exon 1 of 1)	748	Solyc03g115980.1
peaks2046	SL3.0ch04	63033214	63034556	+	1344	exon (Solyc04g078110.1, exon 1 of 1)	1055	Solyc04g078110.1
peaks353	SL3.0ch00	9796949	9798290	+	1343	intron (Solyc00g013183.1, intron 1 of 7)	321	Solyc00g013183.1
peaks1940	SL3.0ch04	31194774	31196115	+	1343	Intergenic	29888	Solyc04g024430.3
peaks4206	SL3.0ch10	43814627	43815968	+	1343	Intergenic	5873	Solyc10g048060.1
peaks4747	SL3.0ch12	15577228	15578569	+	1343	Intergenic	-59186	Solyc12g021320.1
peaks2698	SL3.0ch06	13021077	13022417	+	1342	Intergenic	-53562	Solyc06g016720.2
peaks4719	SL3.0ch12	10053526	10054865	+	1341	Intergenic	18858	Solyc12g019370.1
peaks502	SL3.0ch00	13084341	13085680	+	1341	Intergenic	4893	Solyc00g058480.2
peaks4384	SL3.0ch11	8143717	8145055	+	1340	intron (Solyc11g017270.2, intron 1 of 1)	2792	Solyc11g017270.2
peaks1249	SL3.0ch02	19640567	19641905	+	1340	Intergenic	-61123	Solyc02g014860.3
peaks3302	SL3.0ch08	7811092	7812430	+	1340	Intergenic	9626	Solyc08g016550.3
peaks391	SL3.0ch00	10200363	10201700	+	1339	Intergenic	-48568	Solyc00g015000.1
peaks1522	SL3.0ch03	13369448	13370785	+	1339	exon (Solyc03g046594.1, exon 1 of 2)	1139	Solyc03g046594.1
peaks1338	SL3.0ch02	39793155	39794491	+	1338	intron (Solyc02g069290.3, intron 3 of 7)	2439	Solyc02g069290.3
peaks1300	SL3.0ch02	29971713	29973049	+	1338	intron (Solyc02g032950.3, intron 4 of 4)	1413	Solyc02g032950.3
peaks3326	SL3.0ch08	9424356	9425692	+	1338	Intergenic	-8086	Solyc08g016793.1
peaks662	SL3.0ch01	2919317	2920653	+	1338	TTS (Solyc01g008960.3)	4263	Solyc01g008970.3
peaks1547	SL3.0ch03	18731470	18732805	+	1337	Intergenic	73372	Solyc03g071500.1
peaks306	SL3.0ch00	9455964	9457298	+	1336	Intergenic	-21449	Solyc00g011895.1
peaks168	SL3.0ch00	7629954	7631287	+	1335	Intergenic	29155	Solyc00g008800.2
peaks49	SL3.0ch00	5825009	5826342	+	1335	TTS (Solyc00g006820.3)	3774	Solyc00g006820.3
peaks2945	SL3.0ch07	2999674	3001007	+	1335	Intergenic	-20625	Solyc07g008250.3
peaks4257	SL3.0ch10	54431424	54432757	+	1335	Intergenic	-32531	Solyc10g054030.2
peaks1641	SL3.0ch03	44213630	44214962	+	1334	Intergenic	-69950	Solyc03g104790.2
peaks1788	SL3.0ch03	70796106	70797438	+	1334	exon (Solyc03g121090.3, exon 2 of 2)	1767	Solyc03g121090.3
peaks1217	SL3.0ch02	13253233	13254565	+	1334	Intergenic	-6085	Solyc02g005605.1
peaks3848	SL3.0ch09	47967177	47968508	+	1333	Intergenic	-89527	Solyc09g056225.1
peaks1098	SL3.0ch01	95256340	95257670	+	1332	exon (Solyc01g107980.3, exon 1 of 1)	645	Solyc01g107980.3
peaks2978	SL3.0ch07	10624335	10625665	+	1332	Intergenic	-43435	Solyc07g018405.1
peaks297	SL3.0ch00	9342404	9343734	+	1332	Intergenic	-24341	Solyc00g011670.1
peaks418	SL3.0ch00	10489641	10490970	+	1331	Intergenic	15248	Solyc00g016915.1
peaks2292	SL3.0ch05	34104418	34105747	+	1331	TTS (Solyc05g025580.1)	735	Solyc05g025580.1
peaks2841	SL3.0ch06	41067435	41068763	+	1330	exon (Solyc06g065560.2, exon 2 of 3)	1854	Solyc06g065560.2
peaks2697	SL3.0ch06	13016920	13018248	+	1330	Intergenic	-49399	Solyc06g016720.2
peaks480	SL3.0ch00	11545935	11547262	+	1329	Intergenic	6819	Solyc00g028760.1
peaks2673	SL3.0ch06	12898790	12900117	+	1329	Intergenic	-19449	Solyc06g016710.1
peaks408	SL3.0ch00	10384749	10386076	+	1329	Intergenic	10671	Solyc00g016470.1
peaks2594	SL3.0ch06	12536496	12537823	+	1329	Intergenic	-34735	Solyc06g016680.1
peaks3123	SL3.0ch07	46401311	46402637	+	1328	Intergenic	112610	Solyc07g039230.2
peaks3060	SL3.0ch07	29496653	29497978	+	1327	Intergenic	-19027	Solyc07g026603.1
peaks943	SL3.0ch01	66780588	66781913	+	1327	Intergenic	1525	Solyc01g058500.3
peaks2245	SL3.0ch05	26795723	26797048	+	1327	Intergenic	-4284	Solyc05g021280.1
peaks270	SL3.0ch00	8848341	8849665	+	1326	intron (Solyc06g024330.2, intron 2 of 2)	-5258	Solyc00g010525.1
peaks3614	SL3.0ch08	63504497	63505819	+	1324	TTS (Solyc08g080030.3)	873	Solyc08g080040.3
peaks4502	SL3.0ch11	29961061	29962383	+	1324	Intergenic	373710	Solyc11g045610.2
peaks2231	SL3.0ch05	22690023	22691343	+	1322	exon (Solyc05g018650.3, exon 7 of 7)	17311	Solyc05g018650.3
peaks3710	SL3.0ch09	10931577	10932897	+	1322	Intergenic	-49646	Solyc09g015740.2
peaks949	SL3.0ch01	67433969	67435288	+	1321	Intergenic	28409	Solyc01g058670.3
peaks713	SL3.0ch01	13128767	13130086	+	1321	Intergenic	-53346	Solyc01g014400.1
peaks86	SL3.0ch00	6991251	6992569	+	1320	promoter-TSS (Solyc00g008020.1)	-716	Solyc00g008020.1
peaks1660	SL3.0ch03	51709929	51711246	+	1319	Intergenic	-16526	Solyc03g078280.2
peaks1143	SL3.0ch02	2784625	2785942	+	1319	Intergenic	-31619	Solyc02g055430.2
peaks2295	SL3.0ch05	34416803	34418120	+	1319	TTS (Solyc05g025600.1)	564	Solyc05g025600.1
peaks3010	SL3.0ch07	19868039	19869356	+	1319	Intergenic	-169892	Solyc07g021590.1
peaks2485	SL3.0ch06	11017132	11018448	+	1318	Intergenic	37044	Solyc06g011663.1
peaks4987	SL3.0ch12	65801123	65802439	+	1318	exon (Solyc12g094660.2, exon 1 of 2)	-2151	Solyc12g094650.2
peaks2005	SL3.0ch04	57968111	57969426	+	1317	exon (Solyc04g071030.1, exon 1 of 1)	676	Solyc04g071030.1
peaks1513	SL3.0ch03	13286379	13287694	+	1317	Intergenic	-61710	Solyc03g046590.3
peaks2520	SL3.0ch06	11238669	11239984	+	1317	Intergenic	-9708	Solyc06g024380.1
peaks4377	SL3.0ch11	7177401	7178715	+	1316	exon (Solyc11g013810.2, exon 4 of 4)	3519	Solyc11g013810.2
peaks4302	SL3.0ch10	61506539	61507853	+	1316	exon (Solyc10g079930.1, exon 1 of 1)	725	Solyc10g079930.1
peaks1219	SL3.0ch02	13280037	13281350	+	1315	Intergenic	-12326	Solyc02g010600.1
peaks308	SL3.0ch00	9464482	9465795	+	1315	Intergenic	-12942	Solyc00g011895.1
peaks1266	SL3.0ch02	22384081	22385394	+	1315	Intergenic	-11038	Solyc02g021190.1
peaks324	SL3.0ch00	9631043	9632355	+	1314	exon (Solyc00g012702.1, exon 10 of 11)	3876	Solyc00g012702.1
peaks1702	SL3.0ch03	60424229	60425541	+	1314	exon (Solyc03g096670.3, exon 2 of 4)	948	Solyc03g096670.3
peaks35	SL3.0ch00	4714875	4716186	+	1313	Intergenic	-132226	Solyc00g006560.1
peaks1227	SL3.0ch02	13342290	13343601	+	1313	Intergenic	-45528	Solyc02g010630.1
peaks3376	SL3.0ch08	14834723	14836033	+	1312	Intergenic	-20866	Solyc08g048180.1
peaks4585	SL3.0ch11	45480130	45481439	+	1311	TTS (Solyc11g038340.1)	146	Solyc11g038340.1
peaks1031	SL3.0ch01	85193749	85195058	+	1311	exon (Solyc01g091720.3, exon 5 of 8)	3550	Solyc01g091730.3
peaks2070	SL3.0ch04	65604723	65606032	+	1311	exon (Solyc04g081570.3, exon 10 of 15)	3377	Solyc04g081570.3
peaks4067	SL3.0ch10	17771946	17773255	+	1311	Intergenic	-1179	Solyc10g037860.1
peaks4060	SL3.0ch10	17117287	17118595	+	1310	Intergenic	-6072	Solyc10g036840.1
peaks4053	SL3.0ch10	17074157	17075465	+	1310	Intergenic	-1790	Solyc10g036810.1
peaks4050	SL3.0ch10	17050031	17051339	+	1310	Intergenic	22336	Solyc10g036810.1
peaks4831	SL3.0ch12	24404825	24406133	+	1310	Intergenic	120707	Solyc12g027560.1
peaks2066	SL3.0ch04	65528186	65529493	+	1309	exon (Solyc04g081490.3, exon 3 of 3)	2042	Solyc04g081490.3
peaks2113	SL3.0ch05	3987166	3988473	+	1309	exon (Solyc05g009790.1, exon 1 of 1)	584	Solyc05g009790.1
peaks4999	SL3.0ch12	67449660	67450966	+	1308	exon (Solyc12g099270.2, exon 14 of 14)	-4459	Solyc12g099260.2
peaks483	SL3.0ch00	11616163	11617469	+	1308	Intergenic	7673	Solyc00g030000.1
peaks3800	SL3.0ch09	37521632	37522938	+	1308	Intergenic	141060	Solyc09g055200.1
peaks694	SL3.0ch01	9126472	9127778	+	1308	Intergenic	41453	Solyc01g011430.3
peaks3192	SL3.0ch07	60990363	60991668	+	1307	exon (Solyc07g052350.3, exon 17 of 20)	6449	Solyc07g052350.3
peaks4988	SL3.0ch12	65932930	65934235	+	1307	TTS (Solyc12g095830.2)	6376	Solyc12g095830.2
peaks415	SL3.0ch00	10457478	10458783	+	1307	Intergenic	10130	Solyc00g016900.1
peaks1163	SL3.0ch02	5279934	5281238	+	1306	Intergenic	-26541	Solyc02g050320.2
peaks2241	SL3.0ch05	26399278	26400582	+	1306	Intergenic	-24022	Solyc05g021105.1
peaks472	SL3.0ch00	11366407	11367711	+	1306	Intergenic	-7206	Solyc00g026160.3
peaks2203	SL3.0ch05	17495099	17496402	+	1305	Intergenic	8883	Solyc05g016580.2
peaks4696	SL3.0ch12	5191816	5193119	+	1305	Intergenic	-21242	Solyc12g014360.2
peaks2905	SL3.0ch06	48784628	48785931	+	1305	exon (Solyc06g083230.3, exon 2 of 2)	3867	Solyc06g083230.3
peaks2829	SL3.0ch06	38823638	38824940	+	1304	exon (Solyc06g060680.2, exon 1 of 1)	516	Solyc06g060680.2
peaks853	SL3.0ch01	45631376	45632678	+	1304	Intergenic	67381	Solyc01g049650.3
peaks648	SL3.0ch01	1033477	1034777	+	1302	exon (Solyc01g006430.3, exon 2 of 2)	4151	Solyc01g006420.3
peaks3852	SL3.0ch09	49125951	49127251	+	1302	Intergenic	-5742	Solyc09g056370.1
peaks1201	SL3.0ch02	9876817	9878117	+	1302	Intergenic	-20818	Solyc02g005580.1
peaks2512	SL3.0ch06	11198099	11199399	+	1302	Intergenic	1898	Solyc06g024400.1
peaks4666	SL3.0ch12	1258006	1259306	+	1302	exon (Solyc12g006850.2, exon 11 of 11)	4497	Solyc12g006840.2
peaks55	SL3.0ch00	6546084	6547383	+	1301	TTS (Solyc00g006903.1)	3369	Solyc00g006903.1
peaks680	SL3.0ch01	5558964	5560263	+	1301	Intergenic	-5548	Solyc01g010600.3
peaks850	SL3.0ch01	44824748	44826047	+	1301	Intergenic	-47403	Solyc01g047580.1
peaks3	SL3.0ch00	1826307	1827606	+	1301	Intergenic	92394	Solyc00g005096.1
peaks3996	SL3.0ch10	11281094	11282393	+	1301	Intergenic	20154	Solyc10g019040.2
peaks3829	SL3.0ch09	42795256	42796554	+	1300	Intergenic	-219681	Solyc09g055600.1
peaks4629	SL3.0ch11	52690916	52692214	+	1300	exon (Solyc11g066630.2, exon 9 of 9)	4117	Solyc11g066620.2
peaks2864	SL3.0ch06	44353403	44354700	+	1299	exon (Solyc06g071780.3, exon 5 of 5)	904	Solyc06g071790.3
peaks2982	SL3.0ch07	12242666	12243963	+	1299	Intergenic	57264	Solyc07g019573.1
peaks3147	SL3.0ch07	53348230	53349527	+	1299	Intergenic	12181	Solyc07g041470.2
peaks866	SL3.0ch01	47895507	47896804	+	1299	Intergenic	-58064	Solyc01g050020.2
peaks4424	SL3.0ch11	17947663	17948959	+	1298	Intergenic	-28309	Solyc11g051200.1
peaks1739	SL3.0ch03	65661553	65662849	+	1298	exon (Solyc03g114160.1, exon 1 of 1)	1269	Solyc03g114160.1
peaks114	SL3.0ch00	7198060	7199356	+	1298	Intergenic	6425	Solyc00g008165.1
peaks1401	SL3.0ch02	48589072	48590367	+	1297	exon (Solyc02g084890.2, exon 2 of 2)	1014	Solyc02g084890.2
peaks4034	SL3.0ch10	14274749	14276044	+	1297	Intergenic	6458	Solyc10g024440.1
peaks835	SL3.0ch01	42398186	42399480	+	1296	Intergenic	-12353	Solyc01g028805.1
peaks3470	SL3.0ch08	34488040	34489334	+	1296	Intergenic	-6600	Solyc08g021830.1
peaks3617	SL3.0ch08	63627301	63628595	+	1296	exon (Solyc08g080180.1, exon 1 of 1)	950	Solyc08g080180.1
peaks151	SL3.0ch00	7518843	7520136	+	1295	Intergenic	64633	Solyc00g008570.2
peaks864	SL3.0ch01	47746944	47748236	+	1294	Intergenic	52937	Solyc01g050010.3
peaks805	SL3.0ch01	36999061	37000353	+	1294	Intergenic	-37206	Solyc01g035225.1
peaks1261	SL3.0ch02	21387235	21388526	+	1293	Intergenic	-37552	Solyc02g020980.3
peaks2668	SL3.0ch06	12829461	12830752	+	1293	Intergenic	-26754	Solyc06g016700.1
peaks4924	SL3.0ch12	46546267	46547558	+	1293	Intergenic	-68890	Solyc12g036410.2
peaks1383	SL3.0ch02	45868101	45869390	+	1291	promoter-TSS (Solyc02g081280.1)	594	Solyc02g081290.3
peaks3975	SL3.0ch10	5790623	5791912	+	1291	Intergenic	-25985	Solyc10g017680.1
peaks2950	SL3.0ch07	4116753	4118041	+	1290	exon (Solyc07g009130.3, exon 9 of 11)	9741	Solyc07g009130.3
peaks2487	SL3.0ch06	11022884	11024172	+	1290	Intergenic	31306	Solyc06g011663.1
peaks564	SL3.0ch00	15949647	15950934	+	1289	Intergenic	13658	Solyc00g134620.2
peaks1637	SL3.0ch03	41346217	41347503	+	1288	Intergenic	-66045	Solyc03g065060.1
peaks723	SL3.0ch01	16536979	16538263	+	1286	intron (Solyc01g015020.3, intron 3 of 6)	1205	Solyc01g015020.3
peaks4144	SL3.0ch10	29444440	29445724	+	1286	Intergenic	173138	Solyc10g044990.2
peaks4626	SL3.0ch11	52207755	52209039	+	1286	Intergenic	4528	Solyc11g066210.2
peaks1433	SL3.0ch02	51952363	51953647	+	1286	promoter-TSS (Solyc02g089515.1)	-444	Solyc02g089515.1
peaks4507	SL3.0ch11	31291906	31293189	+	1285	Intergenic	-15084	Solyc11g045310.2
peaks4306	SL3.0ch10	62015952	62017235	+	1285	intron (Solyc10g080670.2, intron 2 of 2)	977	Solyc10g080670.2
peaks2404	SL3.0ch06	738173	739455	+	1284	exon (Solyc06g005670.3, exon 3 of 11)	4123	Solyc06g005670.3
peaks3826	SL3.0ch09	41503589	41504870	+	1283	Intergenic	-1444	Solyc09g055500.1
peaks4375	SL3.0ch11	5472943	5474224	+	1283	exon (Solyc11g012700.2, exon 7 of 7)	-2795	Solyc11g012705.1
peaks852	SL3.0ch01	45590778	45592059	+	1283	Intergenic	26772	Solyc01g049650.3
peaks4183	SL3.0ch10	40843156	40844437	+	1283	Intergenic	-7825	Solyc10g047490.1
peaks4297	SL3.0ch10	61396416	61397696	+	1282	TTS (Solyc10g079755.1)	596	Solyc10g079755.1
peaks2844	SL3.0ch06	42316276	42317556	+	1282	exon (Solyc06g068090.3, exon 3 of 4)	3069	Solyc06g068090.3
peaks2440	SL3.0ch06	5022935	5024215	+	1282	Intergenic	-3276	Solyc06g010145.1
peaks2669	SL3.0ch06	12830820	12832099	+	1281	Intergenic	-25401	Solyc06g016700.1
peaks3708	SL3.0ch09	9022984	9024263	+	1281	Intergenic	-54099	Solyc09g015480.1
peaks893	SL3.0ch01	57258914	57260193	+	1281	Intergenic	86341	Solyc01g056870.2
peaks4826	SL3.0ch12	22854292	22855570	+	1280	Intergenic	-54820	Solyc12g026385.1
peaks2442	SL3.0ch06	5029438	5030716	+	1280	Intergenic	-9778	Solyc06g010145.1
peaks4160	SL3.0ch10	34892371	34893649	+	1280	Intergenic	-7977	Solyc10g045623.1
peaks1319	SL3.0ch02	36087999	36089276	+	1279	exon (Solyc02g063450.3, exon 9 of 9)	3996	Solyc02g063440.3
peaks312	SL3.0ch00	9482288	9483565	+	1279	Intergenic	4846	Solyc00g011895.1
peaks4630	SL3.0ch11	52692712	52693989	+	1279	exon (Solyc11g066630.2, exon 9 of 9)	5902	Solyc11g066620.2
peaks4739	SL3.0ch12	12938103	12939379	+	1278	Intergenic	-63142	Solyc12g020000.2
peaks1578	SL3.0ch03	26020444	26021720	+	1278	Intergenic	44246	Solyc03g058320.1
peaks1376	SL3.0ch02	45546815	45548090	+	1277	intron (Solyc02g080890.3, intron 5 of 5)	1595	Solyc02g080890.3
peaks4563	SL3.0ch11	41968697	41969971	+	1276	Intergenic	-26927	Solyc11g039850.1
peaks4586	SL3.0ch11	45588197	45589471	+	1276	promoter-TSS (Solyc11g056250.1)	-589	Solyc11g056250.1
peaks281	SL3.0ch00	9044409	9045681	+	1274	Intergenic	23085	Solyc00g010930.1
peaks3920	SL3.0ch09	69111441	69112713	+	1274	exon (Solyc09g082990.3, exon 7 of 7)	4202	Solyc09g082990.3
peaks91	SL3.0ch00	7019208	7020479	+	1273	Intergenic	-14662	Solyc00g008040.1
peaks4695	SL3.0ch12	5062818	5064089	+	1273	exon (Solyc12g014220.2, exon 7 of 8)	1921	Solyc12g014230.2
peaks2008	SL3.0ch04	58554596	58555867	+	1273	exon (Solyc04g071480.1, exon 1 of 1)	602	Solyc04g071480.1
peaks4323	SL3.0ch10	63626988	63628259	+	1273	exon (Solyc10g083730.2, exon 3 of 3)	1146	Solyc10g083740.2
peaks497	SL3.0ch00	12495095	12496366	+	1273	Intergenic	28024	Solyc00g044755.1
peaks331	SL3.0ch00	9662466	9663737	+	1273	Intergenic	33703	Solyc00g012704.1
peaks3049	SL3.0ch07	26588566	26589837	+	1273	Intergenic	92959	Solyc07g025200.1
peaks1371	SL3.0ch02	44937371	44938641	+	1272	exon (Solyc02g080070.3, exon 6 of 7)	-2136	Solyc02g080060.1
peaks172	SL3.0ch00	7661304	7662574	+	1272	Intergenic	-2164	Solyc00g008800.2
peaks453	SL3.0ch00	10905702	10906971	+	1271	exon (Solyc00g020540.2, exon 1 of 4)	1153	Solyc00g020540.2
peaks3152	SL3.0ch07	54570110	54571378	+	1270	Intergenic	7486	Solyc07g041880.1
peaks4064	SL3.0ch10	17351708	17352976	+	1270	Intergenic	186131	Solyc10g037850.1
peaks3750	SL3.0ch09	23246602	23247870	+	1270	Intergenic	98411	Solyc09g042330.1
peaks4301	SL3.0ch10	61458067	61459335	+	1270	promoter-TSS (Solyc10g079850.2)	-932	Solyc10g079850.2
peaks4539	SL3.0ch11	38010852	38012119	+	1269	exon (Solyc11g040370.2, exon 8 of 8)	5141	Solyc11g040370.2
peaks4911	SL3.0ch12	42326252	42327518	+	1268	Intergenic	36647	Solyc12g035580.1
peaks1850	SL3.0ch04	10676886	10678151	+	1267	Intergenic	-349145	Solyc04g018190.1
peaks3753	SL3.0ch09	25093011	25094276	+	1267	Intergenic	6463	Solyc09g042690.2
[truncated: 3,006 more rows]
