# Supplementary material for: The histone H3K27 demethylase SlJMJ4 promotes dark- and ABA-induced leaf senescence in tomato
Source: Hortic Res. 2022 Jan 19;9:uhab077. doi: 10.1093/hr/uhab077 (PMC8973004; doi:10.1093/hr/uhab077)
Supplement: Web_Material_uhab077 [file web_material_uhab077.zip › Supplementary Table 2.xlsx]

## Sheet: Sheet1
Supplemental Table2. List of SlJMJ4-bound sites motifs
PositionID	Offset	Sequence	Motif Name	Strand	MotifScore	geneSymbol
peaks13898	12	GGGTGACATCAC	CRE(bZIP)/Promoter/Homer	+	9.02604	-
peaks13898	25	GTGACATCACCG	CRE(bZIP)/Promoter/Homer	-	9.75887	-
peaks13890	-70	TTTTGACGTCAG	CRE(bZIP)/Promoter/Homer	+	7.05028	-
peaks13884	-26	CTGACGTCAAAA	CRE(bZIP)/Promoter/Homer	-	7.05028	-
peaks13883	28	CTGACGTCAAAA	CRE(bZIP)/Promoter/Homer	-	7.05028	-
peaks13873	53	AAGTGACGTCAT	CRE(bZIP)/Promoter/Homer	+	7.80834	-
peaks13873	66	GTGACGTCATCA	CRE(bZIP)/Promoter/Homer	-	10.4361	-
peaks13872	-65	TCGTCACGTCAG	CRE(bZIP)/Promoter/Homer	+	10.2877	-
peaks13872	49	AGATGACGTCAT	CRE(bZIP)/Promoter/Homer	+	7.34559	-
peaks13872	62	ATGACGTCATCA	CRE(bZIP)/Promoter/Homer	-	8.13507	-
peaks13872	-52	GTCACGTCAGGT	CRE(bZIP)/Promoter/Homer	-	9.63066	-
peaks13866	-26	GAGTCACGTGAC	CRE(bZIP)/Promoter/Homer	+	8.27537	-
peaks13866	-13	GTCACGTGACAA	CRE(bZIP)/Promoter/Homer	-	8.48493	-
peaks13641	-49	CTAACGTCACCG	CRE(bZIP)/Promoter/Homer	-	6.0296	-
peaks13401	-41	GCCACGTGACCA	CRE(bZIP)/Promoter/Homer	-	6.03355	-
peaks13320	1	GGATGATGTCAG	CRE(bZIP)/Promoter/Homer	+	5.9446	-
peaks13314	-60	ATGACGTCAAGC	CRE(bZIP)/Promoter/Homer	-	6.96784	-
peaks13302	-50	GGATGACATCAG	CRE(bZIP)/Promoter/Homer	+	5.99008	-
peaks13295	43	GGACGACGTCAG	CRE(bZIP)/Promoter/Homer	+	6.26299	-
peaks13187	-31	ATGACGTCGGGC	CRE(bZIP)/Promoter/Homer	-	6.17939	-
peaks13180	32	GAATGACGTCAG	CRE(bZIP)/Promoter/Homer	+	8.00089	-
peaks13180	45	ATGACGTCAGGT	CRE(bZIP)/Promoter/Homer	-	8.72596	-
peaks13175	-69	GGACGACGTCAG	CRE(bZIP)/Promoter/Homer	+	6.26299	-
peaks13174	10	CTGACATCATCC	CRE(bZIP)/Promoter/Homer	-	5.9446	-
peaks13173	69	TCCCGACGTCAC	CRE(bZIP)/Promoter/Homer	+	8.34245	-
peaks13168	-58	ATGACGTCGGGC	CRE(bZIP)/Promoter/Homer	-	6.17939	-
peaks13165	51	GGACGACGTCAC	CRE(bZIP)/Promoter/Homer	+	7.10006	-
peaks13165	64	ACGACGTCACGA	CRE(bZIP)/Promoter/Homer	-	6.34895	-
peaks13157	59	GGACGACGTCAG	CRE(bZIP)/Promoter/Homer	+	6.26299	-
peaks13051	-48	CTGTGACGCCAC	CRE(bZIP)/Promoter/Homer	+	8.58021	-
peaks13051	-35	GTGACGCCACAT	CRE(bZIP)/Promoter/Homer	-	6.40157	-
peaks12982	42	ACGTCACGTGAG	CRE(bZIP)/Promoter/Homer	+	8.10192	-
peaks12982	55	GTCACGTGAGAT	CRE(bZIP)/Promoter/Homer	-	7.02198	-
peaks12851	-67	GTGACGTGGGGC	CRE(bZIP)/Promoter/Homer	-	7.1153	-
peaks12827	-86	GTGATGTCAGCT	CRE(bZIP)/Promoter/Homer	-	7.4251	-
peaks12818	-100	CGGTCACGCCAC	CRE(bZIP)/Promoter/Homer	+	8.60366	-
peaks12818	-87	GTCACGCCACTG	CRE(bZIP)/Promoter/Homer	-	6.36345	-
peaks12744	-22	ATGACATGACCG	CRE(bZIP)/Promoter/Homer	-	6.09268	-
peaks12687	-65	GTGACATCAGCT	CRE(bZIP)/Promoter/Homer	-	7.37962	-
peaks12659	51	CTAACGTCACCG	CRE(bZIP)/Promoter/Homer	-	6.0296	-
peaks12653	-51	TGCTGACGTCAG	CRE(bZIP)/Promoter/Homer	+	11.1244	-
peaks12653	-38	CTGACGTCAGAT	CRE(bZIP)/Promoter/Homer	-	8.94638	-
peaks12645	-67	AAGTGACGTCAG	CRE(bZIP)/Promoter/Homer	+	9.27231	-
peaks12645	-54	GTGACGTCAGAC	CRE(bZIP)/Promoter/Homer	-	10.7109	-
peaks12574	-13	TGGTGACGTCAA	CRE(bZIP)/Promoter/Homer	+	7.769	-
peaks12574	0	GTGACGTCAATG	CRE(bZIP)/Promoter/Homer	-	8.45611	-
peaks12541	-84	CGGTGACGTTAG	CRE(bZIP)/Promoter/Homer	+	6.0296	-
peaks12492	81	TGCTGATGTCAG	CRE(bZIP)/Promoter/Homer	+	7.33202	-
peaks12492	94	CTGATGTCAGAC	CRE(bZIP)/Promoter/Homer	-	6.1269	-
peaks12434	57	CCCTCATGTCAC	CRE(bZIP)/Promoter/Homer	+	7.57522	-
peaks12315	-34	CTCTGACGTGAT	CRE(bZIP)/Promoter/Homer	+	7.79184	-
peaks12251	-67	CGGTGATGTCAT	CRE(bZIP)/Promoter/Homer	+	7.45782	-
peaks12251	-54	GTGATGTCATGC	CRE(bZIP)/Promoter/Homer	-	6.68212	-
peaks12250	77	TGGTGATGTCAT	CRE(bZIP)/Promoter/Homer	+	6.54153	-
peaks12250	90	GTGATGTCATGC	CRE(bZIP)/Promoter/Homer	-	6.68212	-
peaks12245	77	GTGATGTCATGC	CRE(bZIP)/Promoter/Homer	-	6.68212	-
peaks12235	59	CGGTGATGTCAT	CRE(bZIP)/Promoter/Homer	+	7.45782	-
peaks12235	72	GTGATGTCATGC	CRE(bZIP)/Promoter/Homer	-	6.68212	-
peaks12231	-90	CGGTGATGTCAT	CRE(bZIP)/Promoter/Homer	+	7.45782	-
peaks12231	-77	GTGATGTCATGC	CRE(bZIP)/Promoter/Homer	-	6.68212	-
peaks12230	-88	CGGTGATGTCAT	CRE(bZIP)/Promoter/Homer	+	7.45782	-
peaks12230	-35	CGGTGATGTCAT	CRE(bZIP)/Promoter/Homer	+	7.45782	-
peaks12230	18	CGGTGATGTCAT	CRE(bZIP)/Promoter/Homer	+	7.45782	-
peaks12230	70	TGGTGATGTCAT	CRE(bZIP)/Promoter/Homer	+	6.54153	-
peaks12230	83	GTGATGTCATGC	CRE(bZIP)/Promoter/Homer	-	6.68212	-
peaks12230	31	GTGATGTCATGC	CRE(bZIP)/Promoter/Homer	-	6.68212	-
peaks12230	-22	GTGATGTCATGC	CRE(bZIP)/Promoter/Homer	-	6.68212	-
peaks12230	-75	GTGATGTCATGG	CRE(bZIP)/Promoter/Homer	-	7.46042	-
peaks12228	-27	CGGTGATGTCAT	CRE(bZIP)/Promoter/Homer	+	7.45782	-
peaks12228	-14	GTGATGTCATGC	CRE(bZIP)/Promoter/Homer	-	6.68212	-
peaks12228	-66	GTGATGTCATGC	CRE(bZIP)/Promoter/Homer	-	6.68212	-
peaks12227	71	CGGTGATGTCAT	CRE(bZIP)/Promoter/Homer	+	7.45782	-
peaks12227	84	GTGATGTCATGC	CRE(bZIP)/Promoter/Homer	-	6.68212	-
peaks12226	-35	CGGTGATGTCAT	CRE(bZIP)/Promoter/Homer	+	7.45782	-
peaks12226	18	CGCTGATGTCAT	CRE(bZIP)/Promoter/Homer	+	6.78435	-
peaks12226	-22	GTGATGTCATGC	CRE(bZIP)/Promoter/Homer	-	6.68212	-
peaks12225	-82	CGGTGATGTCAT	CRE(bZIP)/Promoter/Homer	+	7.45782	-
peaks12225	25	TGGTGATGTCAT	CRE(bZIP)/Promoter/Homer	+	6.54153	-
peaks12225	38	GTGATGTCATGC	CRE(bZIP)/Promoter/Homer	-	6.68212	-
peaks12225	-69	GTGATGTCATGC	CRE(bZIP)/Promoter/Homer	-	6.68212	-
peaks12224	44	GCCCGACGTCAT	CRE(bZIP)/Promoter/Homer	+	6.17939	-
peaks12223	78	CGGTGACGTCAT	CRE(bZIP)/Promoter/Homer	+	11.2502	-
peaks12223	91	GTGACGTCATGC	CRE(bZIP)/Promoter/Homer	-	10.4291	-
peaks12222	66	TGGTGATGTCAT	CRE(bZIP)/Promoter/Homer	+	6.54153	-
peaks12222	79	GTGATGTCATGC	CRE(bZIP)/Promoter/Homer	-	6.68212	-
peaks12222	27	GTGATGTCATGC	CRE(bZIP)/Promoter/Homer	-	6.68212	-
peaks12222	-79	GTGATGTCATGC	CRE(bZIP)/Promoter/Homer	-	6.68212	-
peaks12219	13	GCCCGACGTCAT	CRE(bZIP)/Promoter/Homer	+	6.17939	-
peaks12219	49	CGGTGATGTCAT	CRE(bZIP)/Promoter/Homer	+	7.45782	-
peaks12219	62	GTGATGTCATGA	CRE(bZIP)/Promoter/Homer	-	6.54413	-
peaks12215	-69	CGGTGATGTCAT	CRE(bZIP)/Promoter/Homer	+	7.45782	-
peaks12215	-56	GTGATGTCATGC	CRE(bZIP)/Promoter/Homer	-	6.68212	-
peaks12214	-81	CGGTGATGTCAT	CRE(bZIP)/Promoter/Homer	+	7.45782	-
peaks12214	-28	CGGTGATGTCAT	CRE(bZIP)/Promoter/Homer	+	7.45782	-
peaks12214	-15	GTGATGTCATGC	CRE(bZIP)/Promoter/Homer	-	6.68212	-
peaks12214	-68	GTGATGTCATGC	CRE(bZIP)/Promoter/Homer	-	6.68212	-
peaks12213	67	TGGTGATGTCAT	CRE(bZIP)/Promoter/Homer	+	6.54153	-
peaks12213	80	GTGATGTCATGA	CRE(bZIP)/Promoter/Homer	-	6.54413	-
peaks12211	15	TGGTGATGTCAT	CRE(bZIP)/Promoter/Homer	+	6.54153	-
peaks12211	28	GTGATGTCATGC	CRE(bZIP)/Promoter/Homer	-	6.68212	-
peaks12209	-2	GCCTGACGTCAT	CRE(bZIP)/Promoter/Homer	+	9.65342	-
peaks12209	11	CTGACGTCATCC	CRE(bZIP)/Promoter/Homer	-	9.73702	-
peaks12208	-52	GTGATGTCATGC	CRE(bZIP)/Promoter/Homer	-	6.68212	-
peaks12204	85	CGGTGATGTCAT	CRE(bZIP)/Promoter/Homer	+	7.45782	-
peaks12204	98	GTGATGTCATGC	CRE(bZIP)/Promoter/Homer	-	6.68212	-
peaks12202	66	GCCCGACGTCAT	CRE(bZIP)/Promoter/Homer	+	6.17939	-
peaks12198	-97	CGGTGATGTCAT	CRE(bZIP)/Promoter/Homer	+	7.45782	-
peaks12198	-84	GTGATGTCATGC	CRE(bZIP)/Promoter/Homer	-	6.68212	-
peaks12197	-60	CGGTGATGTCAT	CRE(bZIP)/Promoter/Homer	+	7.45782	-
peaks12197	-47	GTGATGTCATGC	CRE(bZIP)/Promoter/Homer	-	6.68212	-
peaks12195	-9	GCCCGACGTCAT	CRE(bZIP)/Promoter/Homer	+	6.17939	-
peaks12194	43	GCCCGACGTCAT	CRE(bZIP)/Promoter/Homer	+	6.17939	-
peaks12194	92	GTGATGTCATGC	CRE(bZIP)/Promoter/Homer	-	6.68212	-
peaks12192	69	TCCTGACGTCAT	CRE(bZIP)/Promoter/Homer	+	9.51544	-
peaks12192	82	CTGACGTCATTC	CRE(bZIP)/Promoter/Homer	-	8.00089	-
peaks12192	-41	GTGATGTCATGC	CRE(bZIP)/Promoter/Homer	-	6.68212	-
peaks12191	-6	GCCCGACGTCAT	CRE(bZIP)/Promoter/Homer	+	6.17939	-
peaks12191	96	GTGATGTCATGC	CRE(bZIP)/Promoter/Homer	-	6.68212	-
peaks12190	24	TGGTGATGTCAT	CRE(bZIP)/Promoter/Homer	+	6.54153	-
peaks12190	37	GTGATGTCATGC	CRE(bZIP)/Promoter/Homer	-	6.68212	-
peaks12189	-28	CGGTGATGTCAT	CRE(bZIP)/Promoter/Homer	+	7.45782	-
peaks12189	25	CGGTGATGTCAT	CRE(bZIP)/Promoter/Homer	+	7.45782	-
peaks12189	38	GTGATGTCATGC	CRE(bZIP)/Promoter/Homer	-	6.68212	-
peaks12189	-15	GTGATGTCATGC	CRE(bZIP)/Promoter/Homer	-	6.68212	-
peaks12188	22	CGGTGATGTCAT	CRE(bZIP)/Promoter/Homer	+	7.45782	-
peaks12188	75	TGGTGATGTCAT	CRE(bZIP)/Promoter/Homer	+	6.54153	-
peaks12188	88	GTGATGTCATGC	CRE(bZIP)/Promoter/Homer	-	6.68212	-
peaks12188	35	GTGATGTCATGC	CRE(bZIP)/Promoter/Homer	-	6.68212	-
peaks12187	-7	GCCCGACGTCAT	CRE(bZIP)/Promoter/Homer	+	6.17939	-
peaks12181	-19	GCCCGACGTCAT	CRE(bZIP)/Promoter/Homer	+	6.17939	-
peaks12180	-70	CGGTGATGTCAT	CRE(bZIP)/Promoter/Homer	+	7.45782	-
peaks12180	-17	TGGTGATGTCAT	CRE(bZIP)/Promoter/Homer	+	6.54153	-
peaks12180	66	CTGACGTCGTCC	CRE(bZIP)/Promoter/Homer	-	6.26299	-
peaks12180	-4	GTGATGTCATGC	CRE(bZIP)/Promoter/Homer	-	6.68212	-
peaks12180	-57	GTGATGTCATGC	CRE(bZIP)/Promoter/Homer	-	6.68212	-
peaks12177	59	TCATCACGTCAG	CRE(bZIP)/Promoter/Homer	+	8.08886	-
peaks12177	72	ATCACGTCAGCA	CRE(bZIP)/Promoter/Homer	-	8.26413	-
peaks12175	7	GCCTGACGTCAT	CRE(bZIP)/Promoter/Homer	+	9.65342	-
peaks12175	20	CTGACGTCATTC	CRE(bZIP)/Promoter/Homer	-	8.00089	-
peaks12172	58	GCATGACATCAC	CRE(bZIP)/Promoter/Homer	+	6.68212	-
peaks12172	71	ATGACATCACCG	CRE(bZIP)/Promoter/Homer	-	7.45782	-
peaks12172	-88	ATGACATCACCG	CRE(bZIP)/Promoter/Homer	-	7.45782	-
peaks12105	-17	GGGTCGCGTGAC	CRE(bZIP)/Promoter/Homer	+	5.95614	-
peaks12105	-4	GTCGCGTGACCA	CRE(bZIP)/Promoter/Homer	-	6.29103	-
peaks12101	69	GAATGACGTCAC	CRE(bZIP)/Promoter/Homer	+	8.83797	-
peaks12101	82	ATGACGTCACGC	CRE(bZIP)/Promoter/Homer	-	10.3269	-
peaks12066	98	CTCATGTCAGCA	CRE(bZIP)/Promoter/Homer	-	5.98116	-
peaks11984	-86	TGGTGACGTGAT	CRE(bZIP)/Promoter/Homer	+	8.9376	-
peaks11984	10	ATGGCGTCAGCG	CRE(bZIP)/Promoter/Homer	-	6.99428	-
peaks11984	-73	GTGACGTGATAC	CRE(bZIP)/Promoter/Homer	-	7.82038	-
peaks11967	-76	GTCACATCAGCT	CRE(bZIP)/Promoter/Homer	-	5.98328	-
peaks11957	25	GCTTGACGTCAT	CRE(bZIP)/Promoter/Homer	+	6.96784	-
peaks11860	11	TTTTGACGTCAG	CRE(bZIP)/Promoter/Homer	+	7.05028	-
peaks11854	-47	CTGTCATGTCAC	CRE(bZIP)/Promoter/Homer	+	7.00514	-
peaks11854	-34	GTCATGTCACCA	CRE(bZIP)/Promoter/Homer	-	7.49171	-
peaks11842	-88	CTGGCGTCACAG	CRE(bZIP)/Promoter/Homer	-	7.74313	-
peaks11831	42	GCTTGACGTGAC	CRE(bZIP)/Promoter/Homer	+	7.87255	-
peaks11688	-58	CTCACGTGGCGG	CRE(bZIP)/Promoter/Homer	-	6.33365	-
peaks11685	37	TCATCACGTCAC	CRE(bZIP)/Promoter/Homer	+	8.92594	-
peaks11685	50	ATCACGTCACAG	CRE(bZIP)/Promoter/Homer	-	8.46531	-
peaks11626	-57	GTCCGACGTCAG	CRE(bZIP)/Promoter/Homer	+	6.39981	-
peaks11566	97	CTAACGTCACCG	CRE(bZIP)/Promoter/Homer	-	6.0296	-
peaks11483	12	CCGTGTCGTCAC	CRE(bZIP)/Promoter/Homer	+	6.51767	-
peaks11355	-2	ACGCCACGTCAC	CRE(bZIP)/Promoter/Homer	+	6.86131	-
peaks11344	12	AGATCACGTGAG	CRE(bZIP)/Promoter/Homer	+	6.04808	-
peaks11344	25	ATCACGTGAGCA	CRE(bZIP)/Promoter/Homer	-	6.899	-
peaks11293	20	TAATGACGTCAT	CRE(bZIP)/Promoter/Homer	+	6.39894	-
peaks11293	33	ATGACGTCATAT	CRE(bZIP)/Promoter/Homer	-	5.957	-
peaks11163	-51	AGCTGACGTCAA	CRE(bZIP)/Promoter/Homer	+	6.30605	-
peaks11163	-38	CTGACGTCAACA	CRE(bZIP)/Promoter/Homer	-	8.43887	-
peaks11124	58	ACGTGACGTCAG	CRE(bZIP)/Promoter/Homer	+	10.8634	-
peaks11124	71	GTGACGTCAGCT	CRE(bZIP)/Promoter/Homer	-	11.172	-
peaks11123	-39	ACCTGACGTCGC	CRE(bZIP)/Promoter/Homer	+	7.18704	-
peaks11123	-26	CTGACGTCGCCT	CRE(bZIP)/Promoter/Homer	-	7.5344	-
peaks11122	-62	TGACGACGTCAG	CRE(bZIP)/Promoter/Homer	+	6.125	-
peaks11102	-56	CTGACGTCGGGT	CRE(bZIP)/Promoter/Homer	-	6.71589	-
peaks11101	-58	CTGATGTCACCC	CRE(bZIP)/Promoter/Homer	-	8.18896	-
peaks11092	-69	GGCCGACGTCAT	CRE(bZIP)/Promoter/Homer	+	6.32443	-
peaks11085	4	CTAACGTCACCG	CRE(bZIP)/Promoter/Homer	-	6.0296	-
peaks11084	-5	GTCTGACGTCGG	CRE(bZIP)/Promoter/Homer	+	6.03388	-
peaks11075	-21	GTATGACGTCAG	CRE(bZIP)/Promoter/Homer	+	8.34844	-
peaks11075	-8	ATGACGTCAGAT	CRE(bZIP)/Promoter/Homer	-	7.48241	-
peaks11042	26	GACTGATGTCAC	CRE(bZIP)/Promoter/Homer	+	6.57096	-
peaks11042	39	CTGATGTCACCC	CRE(bZIP)/Promoter/Homer	-	8.18896	-
peaks11040	-70	GTCGCGTGACCA	CRE(bZIP)/Promoter/Homer	-	6.29103	-
peaks11032	-31	GCCCGACGTCAT	CRE(bZIP)/Promoter/Homer	+	6.17939	-
peaks11029	-86	CACTGACGTCGG	CRE(bZIP)/Promoter/Homer	+	6.46464	-
peaks11029	-73	CTGACGTCGGGT	CRE(bZIP)/Promoter/Homer	-	6.71589	-
peaks11016	-28	ACCTGACGTCGG	CRE(bZIP)/Promoter/Homer	+	6.34996	-
peaks11016	-15	CTGACGTCGGCT	CRE(bZIP)/Promoter/Homer	-	6.86093	-
peaks10808	-25	TGCTGACGTGGC	CRE(bZIP)/Promoter/Homer	+	6.72521	-
peaks10808	-12	CTGACGTGGCGG	CRE(bZIP)/Promoter/Homer	-	7.73	-
peaks10795	-37	TTTTGACGTCAG	CRE(bZIP)/Promoter/Homer	+	7.05028	-
peaks10787	-33	TGCTGACGTGGC	CRE(bZIP)/Promoter/Homer	+	6.72521	-
peaks10744	-61	CGGTGACGTTAG	CRE(bZIP)/Promoter/Homer	+	6.0296	-
peaks10719	-14	TTTTGACGTCAG	CRE(bZIP)/Promoter/Homer	+	7.05028	-
peaks10712	0	CTGACGTCAAGA	CRE(bZIP)/Promoter/Homer	-	8.29383	-
peaks10663	27	TGCTGACGTGGC	CRE(bZIP)/Promoter/Homer	+	6.72521	-
peaks10645	-30	CATTGACGTCAT	CRE(bZIP)/Promoter/Homer	+	6.15506	-
peaks10632	68	AGATGACGTCAT	CRE(bZIP)/Promoter/Homer	+	7.34559	-
peaks10632	81	ATGACGTCATTG	CRE(bZIP)/Promoter/Homer	-	7.31523	-
peaks10600	-79	CTGATGTCATCC	CRE(bZIP)/Promoter/Homer	-	5.99008	-
peaks10519	51	AAGTGACATCAC	CRE(bZIP)/Promoter/Homer	+	6.36245	-
peaks10519	64	GTGACATCACAG	CRE(bZIP)/Promoter/Homer	-	8.37028	-
peaks10444	73	ATGACATCAGGG	CRE(bZIP)/Promoter/Homer	-	6.63931	-
peaks10331	-1	TGCTCACATCAC	CRE(bZIP)/Promoter/Homer	+	6.84944	-
peaks10316	92	GTGACATCAGCC	CRE(bZIP)/Promoter/Homer	-	8.30709	-
peaks10308	100	GTGACGTCGACC	CRE(bZIP)/Promoter/Homer	-	5.93989	-
peaks10293	37	CTGATGTGAGCA	CRE(bZIP)/Promoter/Homer	-	6.01236	-
peaks10275	-48	GGCTGATGTCAC	CRE(bZIP)/Promoter/Homer	+	8.30709	-
peaks10271	76	GTGACATCAGCC	CRE(bZIP)/Promoter/Homer	-	8.30709	-
peaks10266	47	CATTGACGTCAC	CRE(bZIP)/Promoter/Homer	+	8.45611	-
peaks10266	60	TTGACGTCACCC	CRE(bZIP)/Promoter/Homer	-	7.90699	-
peaks10167	-32	TCCCGACGTCAC	CRE(bZIP)/Promoter/Homer	+	8.34245	-
peaks10157	83	AGCTGACGTCAA	CRE(bZIP)/Promoter/Homer	+	6.30605	-
peaks10157	96	CTGACGTCAAGA	CRE(bZIP)/Promoter/Homer	-	8.29383	-
peaks10068	-92	AGATGACGTGAT	CRE(bZIP)/Promoter/Homer	+	5.94925	-
peaks10068	-79	ATGACGTGATGA	CRE(bZIP)/Promoter/Homer	-	6.62489	-
peaks10043	-85	CCCTCACGCGAC	CRE(bZIP)/Promoter/Homer	+	6.3888	-
peaks10032	-34	CTGACGTGAATG	CRE(bZIP)/Promoter/Homer	-	6.25389	-
peaks9870	10	CTATCACGTCAG	CRE(bZIP)/Promoter/Homer	+	7.76161	-
peaks9870	23	ATCACGTCAGTG	CRE(bZIP)/Promoter/Homer	-	7.44429	-
peaks9728	-65	GTGACGTCGACG	CRE(bZIP)/Promoter/Homer	-	6.7182	-
peaks9705	32	CTAACGTCACCG	CRE(bZIP)/Promoter/Homer	-	6.0296	-
peaks9671	86	TGCTGACGTGGC	CRE(bZIP)/Promoter/Homer	+	6.72521	-
peaks9671	99	CTGACGTGGCAG	CRE(bZIP)/Promoter/Homer	-	6.48645	-
peaks9671	77	GCCACGTGAGCG	CRE(bZIP)/Promoter/Homer	-	6.27637	-
peaks9345	-39	CGATGACGCCAG	CRE(bZIP)/Promoter/Homer	+	6.93284	-
peaks9029	16	AGATGACGTGAT	CRE(bZIP)/Promoter/Homer	+	5.94925	-
peaks9029	29	ATGACGTGATGA	CRE(bZIP)/Promoter/Homer	-	6.62489	-
peaks8987	-81	CGCCCACGTCAC	CRE(bZIP)/Promoter/Homer	+	8.03864	-
peaks8986	-27	ACGCCACGTCAG	CRE(bZIP)/Promoter/Homer	+	6.02423	-
peaks8983	82	TGCTGACGCCAT	CRE(bZIP)/Promoter/Homer	+	6.07799	-
peaks8983	95	CTGACGCCATGG	CRE(bZIP)/Promoter/Homer	-	6.31493	-
peaks8982	-22	AGCTGACGTCAG	CRE(bZIP)/Promoter/Homer	+	10.335	-
peaks8982	-9	CTGACGTCAGCT	CRE(bZIP)/Promoter/Homer	-	10.335	-
peaks8981	46	AGCTGACGTCGC	CRE(bZIP)/Promoter/Homer	+	7.33208	-
peaks8967	-53	GGCCGACGTCAT	CRE(bZIP)/Promoter/Homer	+	6.32443	-
peaks8961	41	CTGACGTCGGCA	CRE(bZIP)/Promoter/Homer	-	7.65041	-
peaks8959	-100	ACTTGACGTCAG	CRE(bZIP)/Promoter/Homer	+	7.50435	-
peaks8959	-87	TTGACGTCAGCT	CRE(bZIP)/Promoter/Homer	-	6.30605	-
peaks8957	-87	GTCTGACGTCGG	CRE(bZIP)/Promoter/Homer	+	6.03388	-
peaks8957	-74	CTGACGTCGGCT	CRE(bZIP)/Promoter/Homer	-	6.86093	-
peaks8956	63	GTATGACGTCAT	CRE(bZIP)/Promoter/Homer	+	6.88447	-
peaks8956	76	ATGACGTCATCT	CRE(bZIP)/Promoter/Homer	-	7.34559	-
peaks8942	-70	CTGACGTCGGCT	CRE(bZIP)/Promoter/Homer	-	6.86093	-
peaks8941	-16	GGCCGACGTCAC	CRE(bZIP)/Promoter/Homer	+	8.62547	-
peaks8935	-72	TGCTCACATCAC	CRE(bZIP)/Promoter/Homer	+	6.84944	-
peaks8918	11	CACTGACGCCAC	CRE(bZIP)/Promoter/Homer	+	7.55919	-
peaks8852	-58	GCATGACATCAC	CRE(bZIP)/Promoter/Homer	+	6.68212	-
peaks8852	-45	ATGACATCACCG	CRE(bZIP)/Promoter/Homer	-	7.45782	-
peaks8851	51	GCATGACATCAC	CRE(bZIP)/Promoter/Homer	+	6.68212	-
peaks8850	22	GCATGACATCAC	CRE(bZIP)/Promoter/Homer	+	6.68212	-
peaks8850	-18	ATGACATCACCA	CRE(bZIP)/Promoter/Homer	-	6.54153	-
peaks8849	-17	GCATGACATCAC	CRE(bZIP)/Promoter/Homer	+	6.68212	-
peaks8849	36	GCATGACATCAC	CRE(bZIP)/Promoter/Homer	+	6.68212	-
peaks8849	49	ATGACATCACCG	CRE(bZIP)/Promoter/Homer	-	7.45782	-
peaks8849	-4	ATGACATCACCG	CRE(bZIP)/Promoter/Homer	-	7.45782	-
peaks8848	-9	GCATGACATCAC	CRE(bZIP)/Promoter/Homer	+	6.68212	-
peaks8848	57	ATGACATCACCG	CRE(bZIP)/Promoter/Homer	-	7.45782	-
peaks8848	4	ATGACATCACCG	CRE(bZIP)/Promoter/Homer	-	7.45782	-
peaks8848	-65	ATGACGTCGGGC	CRE(bZIP)/Promoter/Homer	-	6.17939	-
peaks8847	-89	ATGACATCACCG	CRE(bZIP)/Promoter/Homer	-	7.45782	-
peaks8845	-69	GCATGACATCAC	CRE(bZIP)/Promoter/Homer	+	6.68212	-
peaks8845	36	GCATGACATCAC	CRE(bZIP)/Promoter/Homer	+	6.68212	-
peaks8845	85	ATGACGTCGGGC	CRE(bZIP)/Promoter/Homer	-	6.17939	-
peaks8845	-56	ATGACATCACCG	CRE(bZIP)/Promoter/Homer	-	7.45782	-
peaks8844	-78	GCATGACATCAC	CRE(bZIP)/Promoter/Homer	+	6.68212	-
peaks8844	28	GCATGACATCAC	CRE(bZIP)/Promoter/Homer	+	6.68212	-
peaks8844	41	ATGACATCACCG	CRE(bZIP)/Promoter/Homer	-	7.45782	-
peaks8844	24	ATGACGTCGGGC	CRE(bZIP)/Promoter/Homer	-	6.17939	-
peaks8843	-12	GCATGACATCAC	CRE(bZIP)/Promoter/Homer	+	6.68212	-
peaks8843	40	TCATGACATCAC	CRE(bZIP)/Promoter/Homer	+	6.54413	-
peaks8843	1	ATGACATCACCG	CRE(bZIP)/Promoter/Homer	-	7.45782	-
peaks8842	35	GCATGACATCAC	CRE(bZIP)/Promoter/Homer	+	6.68212	-
peaks8842	48	ATGACATCACCG	CRE(bZIP)/Promoter/Homer	-	7.45782	-
peaks8842	-22	ATGACGTCGGGC	CRE(bZIP)/Promoter/Homer	-	6.17939	-
peaks8841	87	GCATGACATCAC	CRE(bZIP)/Promoter/Homer	+	6.68212	-
peaks8841	-4	ATGACATCACCG	CRE(bZIP)/Promoter/Homer	-	7.45782	-
peaks8839	-69	GCATGACATCAC	CRE(bZIP)/Promoter/Homer	+	6.68212	-
peaks8839	-56	ATGACATCACCG	CRE(bZIP)/Promoter/Homer	-	7.45782	-
peaks8838	35	GCATGACATCAC	CRE(bZIP)/Promoter/Homer	+	6.68212	-
peaks8838	88	GCATGACATCAC	CRE(bZIP)/Promoter/Homer	+	6.68212	-
peaks8838	48	ATGACATCACCG	CRE(bZIP)/Promoter/Homer	-	7.45782	-
peaks8837	-100	GCATGACATCAC	CRE(bZIP)/Promoter/Homer	+	6.68212	-
peaks8837	-11	GGACGACGTCAG	CRE(bZIP)/Promoter/Homer	+	6.26299	-
peaks8837	-87	ATGACATCACCG	CRE(bZIP)/Promoter/Homer	-	7.45782	-
peaks8836	-83	GCATGACATCAC	CRE(bZIP)/Promoter/Homer	+	6.68212	-
peaks8836	-31	GCATGACATCAC	CRE(bZIP)/Promoter/Homer	+	6.68212	-
peaks8836	21	GCATGACATCAC	CRE(bZIP)/Promoter/Homer	+	6.68212	-
peaks8836	73	GCATGACATCAC	CRE(bZIP)/Promoter/Homer	+	6.68212	-
peaks8836	86	ATGACATCACCG	CRE(bZIP)/Promoter/Homer	-	7.45782	-
peaks8836	34	ATGACATCACCG	CRE(bZIP)/Promoter/Homer	-	7.45782	-
peaks8836	-18	ATGACATCACCG	CRE(bZIP)/Promoter/Homer	-	7.45782	-
peaks8835	-89	CGGTGATGTCAT	CRE(bZIP)/Promoter/Homer	+	7.45782	-
peaks8835	17	CGGTGATGTCAT	CRE(bZIP)/Promoter/Homer	+	7.45782	-
peaks8835	70	CGGTGATGTCAT	CRE(bZIP)/Promoter/Homer	+	7.45782	-
peaks8835	83	GTGATGTCATGC	CRE(bZIP)/Promoter/Homer	-	6.68212	-
peaks8835	30	GTGATGTCATGC	CRE(bZIP)/Promoter/Homer	-	6.68212	-
peaks8834	-65	CGGTGATGTCAT	CRE(bZIP)/Promoter/Homer	+	7.45782	-
peaks8834	-52	GTGATGTCATGC	CRE(bZIP)/Promoter/Homer	-	6.68212	-
peaks8833	-83	GGACGACGTCAG	CRE(bZIP)/Promoter/Homer	+	6.26299	-
peaks8833	-14	GCATGACATCAC	CRE(bZIP)/Promoter/Homer	+	6.68212	-
peaks8833	38	GCATGACATCAC	CRE(bZIP)/Promoter/Homer	+	6.68212	-
peaks8833	-53	ATGACATCACCG	CRE(bZIP)/Promoter/Homer	-	7.45782	-
peaks8832	-69	GCATGACATCAC	CRE(bZIP)/Promoter/Homer	+	6.68212	-
peaks8832	35	GCATGACATCAC	CRE(bZIP)/Promoter/Homer	+	6.68212	-
peaks8832	48	ATGACATCACCG	CRE(bZIP)/Promoter/Homer	-	7.45782	-
peaks8832	-56	ATGACATCACCG	CRE(bZIP)/Promoter/Homer	-	7.45782	-
peaks8831	14	AAATGACGTCAG	CRE(bZIP)/Promoter/Homer	+	7.07343	-
peaks8831	31	GCATGACATCAC	CRE(bZIP)/Promoter/Homer	+	6.68212	-
peaks8831	97	ATGACATCACCG	CRE(bZIP)/Promoter/Homer	-	7.45782	-
peaks8831	44	ATGACATCACCG	CRE(bZIP)/Promoter/Homer	-	7.45782	-
peaks8831	27	ATGACGTCAGGC	CRE(bZIP)/Promoter/Homer	-	9.65342	-
peaks8830	-96	GCATGACATCAC	CRE(bZIP)/Promoter/Homer	+	6.68212	-
peaks8830	62	GCATGACATCAC	CRE(bZIP)/Promoter/Homer	+	6.68212	-
peaks8830	75	ATGACATCACGC	CRE(bZIP)/Promoter/Homer	-	6.53448	-
peaks8830	23	ATGACATCACCG	CRE(bZIP)/Promoter/Homer	-	7.45782	-
peaks8830	-83	ATGACATCACCG	CRE(bZIP)/Promoter/Homer	-	7.45782	-
peaks8829	-69	GCATGACATCAC	CRE(bZIP)/Promoter/Homer	+	6.68212	-
peaks8829	-16	GCATGACATCAC	CRE(bZIP)/Promoter/Homer	+	6.68212	-
peaks8829	19	CGGTAACGTCAG	CRE(bZIP)/Promoter/Homer	+	6.03587	-
peaks8829	36	GCATGACATCAC	CRE(bZIP)/Promoter/Homer	+	6.68212	-
peaks8829	49	ATGACATCACCG	CRE(bZIP)/Promoter/Homer	-	7.45782	-
peaks8829	-3	ATGACATCACCG	CRE(bZIP)/Promoter/Homer	-	7.45782	-
peaks8829	-56	ATGACATCACCG	CRE(bZIP)/Promoter/Homer	-	7.45782	-
peaks8828	-82	GCATGACATCAC	CRE(bZIP)/Promoter/Homer	+	6.68212	-
peaks8828	-30	GCATGACATCAC	CRE(bZIP)/Promoter/Homer	+	6.68212	-
peaks8828	-17	ATGACATCACCG	CRE(bZIP)/Promoter/Homer	-	7.45782	-
peaks8828	-69	ATGACATCACCG	CRE(bZIP)/Promoter/Homer	-	7.45782	-
peaks8827	-84	ACGACGTCACGC	CRE(bZIP)/Promoter/Homer	-	6.48693	-
peaks8826	-3	GCATGACATCAC	CRE(bZIP)/Promoter/Homer	+	6.68212	-
peaks8826	10	ATGACATCACCG	CRE(bZIP)/Promoter/Homer	-	7.45782	-
peaks8826	-60	ATGACGTCGGGC	CRE(bZIP)/Promoter/Homer	-	6.17939	-
peaks8823	-8	GCATGACATCAC	CRE(bZIP)/Promoter/Homer	+	6.68212	-
peaks8822	-11	GCATGACATCAC	CRE(bZIP)/Promoter/Homer	+	6.68212	-
peaks8822	2	ATGACATCACCG	CRE(bZIP)/Promoter/Homer	-	7.45782	-
peaks8822	-15	ATGACGTCGGGC	CRE(bZIP)/Promoter/Homer	-	6.17939	-
peaks8820	-2	GCATGACATCAC	CRE(bZIP)/Promoter/Homer	+	6.68212	-
peaks8820	50	GCATGACATCAC	CRE(bZIP)/Promoter/Homer	+	6.68212	-
peaks8820	-41	ATGACATCACCG	CRE(bZIP)/Promoter/Homer	-	7.45782	-
peaks8819	-66	GGACGACGTCAG	CRE(bZIP)/Promoter/Homer	+	6.26299	-
peaks8819	4	GCATGACATCAC	CRE(bZIP)/Promoter/Homer	+	6.68212	-
peaks8819	56	GCATGACATCAC	CRE(bZIP)/Promoter/Homer	+	6.68212	-
peaks8819	69	ATGACATCACCG	CRE(bZIP)/Promoter/Homer	-	7.45782	-
peaks8819	17	ATGACATCACAG	CRE(bZIP)/Promoter/Homer	-	6.06923	-
peaks8818	-19	GCATGACATCAC	CRE(bZIP)/Promoter/Homer	+	6.68212	-
peaks8818	34	GCATGACATCAC	CRE(bZIP)/Promoter/Homer	+	6.68212	-
peaks8818	47	ATGACATCACCG	CRE(bZIP)/Promoter/Homer	-	7.45782	-
peaks8818	-6	ATGACATCACCG	CRE(bZIP)/Promoter/Homer	-	7.45782	-
peaks8818	-59	ATGACATCACCA	CRE(bZIP)/Promoter/Homer	-	6.54153	-
peaks8817	-67	GCATGACATCAC	CRE(bZIP)/Promoter/Homer	+	6.68212	-
peaks8817	-15	GCATGACATCAC	CRE(bZIP)/Promoter/Homer	+	6.68212	-
peaks8817	37	GCATGACATCAC	CRE(bZIP)/Promoter/Homer	+	6.68212	-
peaks8817	50	ATGACATCACCG	CRE(bZIP)/Promoter/Homer	-	7.45782	-
peaks8817	-2	ATGACATCACCC	CRE(bZIP)/Promoter/Homer	-	6.67952	-
peaks8817	-54	ATGACATCACCG	CRE(bZIP)/Promoter/Homer	-	7.45782	-
peaks8816	-40	TCATGACATCAC	CRE(bZIP)/Promoter/Homer	+	6.54413	-
peaks8816	12	GCATGACATCAC	CRE(bZIP)/Promoter/Homer	+	6.68212	-
peaks8816	25	ATGACATCACCG	CRE(bZIP)/Promoter/Homer	-	7.45782	-
peaks8816	-27	ATGACATCACCG	CRE(bZIP)/Promoter/Homer	-	7.45782	-
peaks8814	61	GCATGACATCAC	CRE(bZIP)/Promoter/Homer	+	6.68212	-
peaks8813	68	GCATGACATCAC	CRE(bZIP)/Promoter/Homer	+	6.68212	-
peaks8812	-43	GCATGACATCAC	CRE(bZIP)/Promoter/Homer	+	6.68212	-
peaks8812	10	GCATGACATCAC	CRE(bZIP)/Promoter/Homer	+	6.68212	-
peaks8812	63	GCATGACATCAC	CRE(bZIP)/Promoter/Homer	+	6.68212	-
peaks8812	76	ATGACATCACCG	CRE(bZIP)/Promoter/Homer	-	7.45782	-
peaks8812	59	ATGACGTCGGGC	CRE(bZIP)/Promoter/Homer	-	6.17939	-
peaks8812	23	ATGACATCACCC	CRE(bZIP)/Promoter/Homer	-	6.67952	-
peaks8812	-30	ATGACATCACCG	CRE(bZIP)/Promoter/Homer	-	7.45782	-
peaks8811	58	GCATGACATCAC	CRE(bZIP)/Promoter/Homer	+	6.68212	-
peaks8811	71	ATGACATCACCG	CRE(bZIP)/Promoter/Homer	-	7.45782	-
peaks8810	61	GCATGACATCAC	CRE(bZIP)/Promoter/Homer	+	6.68212	-
peaks8809	6	GCATGACATCAC	CRE(bZIP)/Promoter/Homer	+	6.68212	-
peaks8809	19	ATGACATCACCG	CRE(bZIP)/Promoter/Homer	-	7.45782	-
peaks8808	-6	GCATGACATCAC	CRE(bZIP)/Promoter/Homer	+	6.68212	-
peaks8808	7	ATGACATCACCG	CRE(bZIP)/Promoter/Homer	-	7.45782	-
peaks8807	3	GCATGACATCAC	CRE(bZIP)/Promoter/Homer	+	6.68212	-
peaks8807	55	GCATGACATCAC	CRE(bZIP)/Promoter/Homer	+	6.68212	-
peaks8807	16	ATGACATCACCG	CRE(bZIP)/Promoter/Homer	-	7.45782	-
peaks8806	-48	GCATGACATCAC	CRE(bZIP)/Promoter/Homer	+	6.68212	-
peaks8804	-98	GCATGACATCAC	CRE(bZIP)/Promoter/Homer	+	6.68212	-
peaks8804	-45	GCATGACATCAC	CRE(bZIP)/Promoter/Homer	+	6.68212	-
peaks8804	7	GCATGACATCAC	CRE(bZIP)/Promoter/Homer	+	6.68212	-
peaks8804	20	ATGACATCACCG	CRE(bZIP)/Promoter/Homer	-	7.45782	-
peaks8804	-32	ATGACATCACCG	CRE(bZIP)/Promoter/Homer	-	7.45782	-
peaks8804	-49	ATGACGTCGGGC	CRE(bZIP)/Promoter/Homer	-	6.17939	-
peaks8804	-85	ATGACATCACCC	CRE(bZIP)/Promoter/Homer	-	6.67952	-
peaks8802	-27	GCATGACATCAC	CRE(bZIP)/Promoter/Homer	+	6.68212	-
peaks8802	26	GCATGACATCAC	CRE(bZIP)/Promoter/Homer	+	6.68212	-
peaks8802	92	ATGACATCACCG	CRE(bZIP)/Promoter/Homer	-	7.45782	-
peaks8802	39	ATGACATCACCA	CRE(bZIP)/Promoter/Homer	-	6.54153	-
peaks8802	-14	ATGACATCACCG	CRE(bZIP)/Promoter/Homer	-	7.45782	-
peaks8801	-16	GCATGACATCAC	CRE(bZIP)/Promoter/Homer	+	6.68212	-
peaks8801	-3	ATGACATCACCG	CRE(bZIP)/Promoter/Homer	-	7.45782	-
peaks8711	33	CCGTCATGTCAG	CRE(bZIP)/Promoter/Homer	+	7.41161	-
peaks8711	46	GTCATGTCAGCA	CRE(bZIP)/Promoter/Homer	-	6.81823	-
peaks8576	51	CTATCACGTCAG	CRE(bZIP)/Promoter/Homer	+	7.76161	-
peaks8576	64	ATCACGTCAGTG	CRE(bZIP)/Promoter/Homer	-	7.44429	-
peaks8531	-60	CAGTGACATGAC	CRE(bZIP)/Promoter/Homer	+	6.67187	-
peaks8531	-47	GTGACATGACGG	CRE(bZIP)/Promoter/Homer	-	8.24869	-
peaks8500	-24	TGCTCACATCAG	CRE(bZIP)/Promoter/Homer	+	6.01236	-
peaks8476	59	CTGACGTCAAAA	CRE(bZIP)/Promoter/Homer	-	7.05028	-
peaks8418	-21	GCCACGTCAGAG	CRE(bZIP)/Promoter/Homer	-	6.25292	-
peaks8379	21	CTAACGTCACCG	CRE(bZIP)/Promoter/Homer	-	6.0296	-
peaks8328	52	CTAACGTCACCG	CRE(bZIP)/Promoter/Homer	-	6.0296	-
peaks8301	-20	CTGTGACGCCAC	CRE(bZIP)/Promoter/Homer	+	8.58021	-
peaks8301	-7	GTGACGCCACGT	CRE(bZIP)/Promoter/Homer	-	7.64512	-
peaks8269	68	GGCTGACGTCAG	CRE(bZIP)/Promoter/Homer	+	11.2624	-
peaks8269	81	CTGACGTCAGCT	CRE(bZIP)/Promoter/Homer	-	10.335	-
peaks8269	28	ATGACGTCAAGT	CRE(bZIP)/Promoter/Homer	-	6.04038	-
peaks8243	48	CCATGACATGAC	CRE(bZIP)/Promoter/Homer	+	6.06408	-
peaks8232	10	TGTTGACGTCAG	CRE(bZIP)/Promoter/Homer	+	8.43887	-
peaks8232	23	TTGACGTCAGCC	CRE(bZIP)/Promoter/Homer	-	7.23351	-
peaks8038	-19	CGCTCACGTGGC	CRE(bZIP)/Promoter/Homer	+	6.27637	-
peaks7748	58	CGGTGATGTCAT	CRE(bZIP)/Promoter/Homer	+	7.45782	-
peaks7748	71	GTGATGTCATGC	CRE(bZIP)/Promoter/Homer	-	6.68212	-
peaks7746	75	CGGTGATGTCAT	CRE(bZIP)/Promoter/Homer	+	7.45782	-
peaks7746	88	GTGATGTCATGC	CRE(bZIP)/Promoter/Homer	-	6.68212	-
peaks7746	35	GTGATGTCATGC	CRE(bZIP)/Promoter/Homer	-	6.68212	-
peaks7678	25	GTGACGTGAAGA	CRE(bZIP)/Promoter/Homer	-	7.76577	-
peaks7669	41	ATGACGTCGGGC	CRE(bZIP)/Promoter/Homer	-	6.17939	-
peaks7501	-95	GGCTGATGTCAG	CRE(bZIP)/Promoter/Homer	+	7.47001	-
peaks7501	-82	CTGATGTCAGGG	CRE(bZIP)/Promoter/Homer	-	8.14875	-
peaks7425	4	CGGTCACATCAG	CRE(bZIP)/Promoter/Homer	+	7.60213	-
peaks7424	-87	CGCTGACGTGAC	CRE(bZIP)/Promoter/Homer	+	11.4815	-
peaks7424	-74	CTGACGTGACCA	CRE(bZIP)/Promoter/Homer	-	10.4328	-
peaks7209	-35	ATGCGACGTCAC	CRE(bZIP)/Promoter/Homer	+	6.9829	-
peaks7209	-22	GCGACGTCACTG	CRE(bZIP)/Promoter/Homer	-	7.97519	-
peaks7109	73	CGTCGACGTCAC	CRE(bZIP)/Promoter/Homer	+	6.7182	-
peaks7066	-1	TCATCACGTCAT	CRE(bZIP)/Promoter/Homer	+	6.62489	-
peaks7066	12	ATCACGTCATCC	CRE(bZIP)/Promoter/Homer	-	6.87671	-
peaks6985	-5	GCCTCACGTCAT	CRE(bZIP)/Promoter/Homer	+	8.28829	-
peaks6985	8	CTCACGTCATCG	CRE(bZIP)/Promoter/Homer	-	9.11898	-
peaks6983	44	CTGACGTCGTCC	CRE(bZIP)/Promoter/Homer	-	6.26299	-
peaks6983	-9	CTGACGTCGTCC	CRE(bZIP)/Promoter/Homer	-	6.26299	-
peaks6982	30	GCCCGACGTCAT	CRE(bZIP)/Promoter/Homer	+	6.17939	-
peaks6980	9	CTGACGTCGTCC	CRE(bZIP)/Promoter/Homer	-	6.26299	-
peaks6973	69	GCCCGACGTCAT	CRE(bZIP)/Promoter/Homer	+	6.17939	-
peaks6972	-35	GCCTGACGTCAT	CRE(bZIP)/Promoter/Homer	+	9.65342	-
peaks6972	-22	CTGACGTCATCC	CRE(bZIP)/Promoter/Homer	-	9.73702	-
peaks6963	-69	GGTTGACGTCAT	CRE(bZIP)/Promoter/Homer	+	7.11288	-
peaks6958	63	TGGTCATGTGAC	CRE(bZIP)/Promoter/Homer	+	6.08109	-
peaks6958	76	GTCATGTGACGC	CRE(bZIP)/Promoter/Homer	-	6.11952	-
peaks6933	52	CTGACGTCGTCC	CRE(bZIP)/Promoter/Homer	-	6.26299	-
peaks6922	29	GCCTGACGTCAT	CRE(bZIP)/Promoter/Homer	+	9.65342	-
peaks6922	82	GCCCGACGTCAT	CRE(bZIP)/Promoter/Homer	+	6.17939	-
peaks6922	42	CTGACGTCATCC	CRE(bZIP)/Promoter/Homer	-	9.73702	-
peaks6917	40	CCCTGATGTCAT	CRE(bZIP)/Promoter/Homer	+	6.63931	-
peaks6916	-49	GCCCGACGTCAT	CRE(bZIP)/Promoter/Homer	+	6.17939	-
peaks6914	18	GCTTGACGTCAT	CRE(bZIP)/Promoter/Homer	+	6.96784	-
peaks6914	31	TTGACGTCATCG	CRE(bZIP)/Promoter/Homer	-	6.48641	-
peaks6913	59	ACTTGACGTCAT	CRE(bZIP)/Promoter/Homer	+	6.04038	-
peaks6905	-87	TGATGACATCAC	CRE(bZIP)/Promoter/Homer	+	6.68917	-
peaks6891	9	GCCCGACGTCAT	CRE(bZIP)/Promoter/Homer	+	6.17939	-
peaks6875	13	GCCTGACGTCAT	CRE(bZIP)/Promoter/Homer	+	9.65342	-
peaks6875	26	CTGACGTCATCC	CRE(bZIP)/Promoter/Homer	-	9.73702	-
peaks6874	-46	GCCTGACGTCAT	CRE(bZIP)/Promoter/Homer	+	9.65342	-
peaks6874	-33	CTGACGTCATTT	CRE(bZIP)/Promoter/Homer	-	7.07343	-
peaks6872	-78	GCCCGACGTCAT	CRE(bZIP)/Promoter/Homer	+	6.17939	-
peaks6871	-59	GTCATGTCACGC	CRE(bZIP)/Promoter/Homer	-	7.48465	-
peaks6862	34	GCCTGACGTCAT	CRE(bZIP)/Promoter/Homer	+	9.65342	-
peaks6862	47	CTGACGTCATTA	CRE(bZIP)/Promoter/Homer	-	7.86291	-
peaks6856	1	GCCCGACGTCAT	CRE(bZIP)/Promoter/Homer	+	6.17939	-
peaks6850	67	CTGACGTCGTCC	CRE(bZIP)/Promoter/Homer	-	6.26299	-
peaks6849	18	GCCCGACGTCAT	CRE(bZIP)/Promoter/Homer	+	6.17939	-
peaks6839	-82	GCCCGACGTCAT	CRE(bZIP)/Promoter/Homer	+	6.17939	-
peaks6835	-9	GCTTGACGTCAT	CRE(bZIP)/Promoter/Homer	+	6.96784	-
peaks6832	-2	GCCCGACGTCAT	CRE(bZIP)/Promoter/Homer	+	6.17939	-
peaks6802	-52	TCTTGACGTCAT	CRE(bZIP)/Promoter/Homer	+	6.82986	-
peaks6796	-70	GCATGACGTCAT	CRE(bZIP)/Promoter/Homer	+	8.12801	-
peaks6796	-57	ATGACGTCATAA	CRE(bZIP)/Promoter/Homer	-	6.74648	-
peaks6794	-64	TCCTGACGTCAT	CRE(bZIP)/Promoter/Homer	+	9.51544	-
peaks6794	-51	CTGACGTCATAC	CRE(bZIP)/Promoter/Homer	-	8.34844	-
peaks6791	67	GCCCGACGTCAT	CRE(bZIP)/Promoter/Homer	+	6.17939	-
peaks6789	-60	GCCTGACGTCAT	CRE(bZIP)/Promoter/Homer	+	9.65342	-
peaks6789	59	CTGACATCATCC	CRE(bZIP)/Promoter/Homer	-	5.9446	-
peaks6789	-47	CTGACGTCATTA	CRE(bZIP)/Promoter/Homer	-	7.86291	-
peaks6788	86	GCCCGACGTCAT	CRE(bZIP)/Promoter/Homer	+	6.17939	-
peaks6787	32	TCCTGACGTCAT	CRE(bZIP)/Promoter/Homer	+	9.51544	-
peaks6787	45	CTGACGTCATCC	CRE(bZIP)/Promoter/Homer	-	9.73702	-
peaks6784	-94	CCCTGACGTCGC	CRE(bZIP)/Promoter/Homer	+	8.89281	-
peaks6784	-81	CTGACGTCGCCT	CRE(bZIP)/Promoter/Homer	-	7.5344	-
peaks6783	84	GCCCGACGTCAT	CRE(bZIP)/Promoter/Homer	+	6.17939	-
peaks6776	59	ACCTGACGTCAA	CRE(bZIP)/Promoter/Homer	+	6.16101	-
peaks6776	72	CTGACGTCAACC	CRE(bZIP)/Promoter/Homer	-	8.57685	-
peaks6774	-13	TCCTGACGTCAT	CRE(bZIP)/Promoter/Homer	+	9.51544	-
peaks6774	0	CTGACGTCATCT	CRE(bZIP)/Promoter/Homer	-	8.80956	-
peaks6764	25	GCCTCACGTCGC	CRE(bZIP)/Promoter/Homer	+	6.74937	-
peaks6764	38	CTCACGTCGCCC	CRE(bZIP)/Promoter/Homer	-	7.06552	-
peaks6759	67	GTCTGACGTCAT	CRE(bZIP)/Promoter/Homer	+	8.40988	-
peaks6759	80	CTGACGTCATCA	CRE(bZIP)/Promoter/Homer	-	9.59904	-
peaks6758	4	GTCATGTCACAC	CRE(bZIP)/Promoter/Homer	-	6.24111	-
peaks6751	18	CTGACGTCGTCC	CRE(bZIP)/Promoter/Homer	-	6.26299	-
peaks6750	66	GCCCGACGTCAT	CRE(bZIP)/Promoter/Homer	+	6.17939	-
peaks6747	62	ACGTGATGTCAC	CRE(bZIP)/Promoter/Homer	+	7.90806	-
peaks6747	75	GTGATGTCACAC	CRE(bZIP)/Promoter/Homer	-	7.63745	-
peaks6744	-32	GCTTGACGTCAT	CRE(bZIP)/Promoter/Homer	+	6.96784	-
peaks6724	81	GGATGACGTCAG	CRE(bZIP)/Promoter/Homer	+	9.73702	-
peaks6724	94	ATGACGTCAGGC	CRE(bZIP)/Promoter/Homer	-	9.65342	-
peaks6719	-52	ATGACGTCGGGC	CRE(bZIP)/Promoter/Homer	-	6.17939	-
peaks6716	-14	GCCCGACGTCAT	CRE(bZIP)/Promoter/Homer	+	6.17939	-
peaks6709	-91	GCATGACATCAC	CRE(bZIP)/Promoter/Homer	+	6.68212	-
peaks6709	-55	GGACGACGTCAG	CRE(bZIP)/Promoter/Homer	+	6.26299	-
peaks6709	66	GCATGACATCAC	CRE(bZIP)/Promoter/Homer	+	6.68212	-
peaks6709	79	ATGACATCACCG	CRE(bZIP)/Promoter/Homer	-	7.45782	-
peaks6706	-88	ATGACGTCAGGC	CRE(bZIP)/Promoter/Homer	-	9.65342	-
peaks6704	-94	GCATGACATCAC	CRE(bZIP)/Promoter/Homer	+	6.68212	-
peaks6704	-41	GCATGACATCAC	CRE(bZIP)/Promoter/Homer	+	6.68212	-
peaks6704	11	GCATGACATCAC	CRE(bZIP)/Promoter/Homer	+	6.68212	-
peaks6704	76	ATGACATCACCG	CRE(bZIP)/Promoter/Homer	-	7.45782	-
peaks6704	-28	ATGACATCACCG	CRE(bZIP)/Promoter/Homer	-	7.45782	-
peaks6704	-45	ATGACGTCGGGC	CRE(bZIP)/Promoter/Homer	-	6.17939	-
peaks6704	-81	ATGACATCACCG	CRE(bZIP)/Promoter/Homer	-	7.45782	-
peaks6703	75	GCATGACATCAC	CRE(bZIP)/Promoter/Homer	+	6.68212	-
peaks6702	-71	GCATGACATCAC	CRE(bZIP)/Promoter/Homer	+	6.68212	-
peaks6702	-18	GCATGACATCAC	CRE(bZIP)/Promoter/Homer	+	6.68212	-
peaks6702	-5	ATGACATCACCG	CRE(bZIP)/Promoter/Homer	-	7.45782	-
peaks6702	-58	ATGACATCACCG	CRE(bZIP)/Promoter/Homer	-	7.45782	-
peaks6701	-22	GCATGACATCAC	CRE(bZIP)/Promoter/Homer	+	6.68212	-
peaks6701	31	GCATGACATCAC	CRE(bZIP)/Promoter/Homer	+	6.68212	-
peaks6701	84	GCATGACATCAC	CRE(bZIP)/Promoter/Homer	+	6.68212	-
peaks6701	44	ATGACATCACCG	CRE(bZIP)/Promoter/Homer	-	7.45782	-
peaks6701	-9	ATGACATCACCG	CRE(bZIP)/Promoter/Homer	-	7.45782	-
peaks6699	-69	GCATGACATCAC	CRE(bZIP)/Promoter/Homer	+	6.68212	-
peaks6699	-16	GCATGACATCAC	CRE(bZIP)/Promoter/Homer	+	6.68212	-
peaks6699	-3	ATGACATCACCG	CRE(bZIP)/Promoter/Homer	-	7.45782	-
peaks6694	-2	GCATGACATCAC	CRE(bZIP)/Promoter/Homer	+	6.68212	-
peaks6694	51	GCATGACATCAC	CRE(bZIP)/Promoter/Homer	+	6.68212	-
peaks6694	64	ATGACATCACCG	CRE(bZIP)/Promoter/Homer	-	7.45782	-
peaks6694	11	ATGACATCACCG	CRE(bZIP)/Promoter/Homer	-	7.45782	-
peaks6693	-55	GCATGACATCAC	CRE(bZIP)/Promoter/Homer	+	6.68212	-
peaks6693	-42	ATGACATCACCA	CRE(bZIP)/Promoter/Homer	-	6.54153	-
peaks6692	-46	GCATGACATCAC	CRE(bZIP)/Promoter/Homer	+	6.68212	-
peaks6692	-33	ATGACATCACCG	CRE(bZIP)/Promoter/Homer	-	7.45782	-
peaks6692	-86	ATGACATCACCG	CRE(bZIP)/Promoter/Homer	-	7.45782	-
peaks6691	-66	GCATGACATCAC	CRE(bZIP)/Promoter/Homer	+	6.68212	-
peaks6691	-13	GCATGACATCAC	CRE(bZIP)/Promoter/Homer	+	6.68212	-
peaks6691	-53	ATGACATCACCG	CRE(bZIP)/Promoter/Homer	-	7.45782	-
peaks6690	-32	GCATGACATCAC	CRE(bZIP)/Promoter/Homer	+	6.68212	-
peaks6690	21	GCATGACGTCAC	CRE(bZIP)/Promoter/Homer	+	10.4291	-
peaks6690	74	GCATGACATCAC	CRE(bZIP)/Promoter/Homer	+	6.68212	-
peaks6690	34	ATGACGTCACCG	CRE(bZIP)/Promoter/Homer	-	11.2502	-
peaks6690	17	ATGACGTCGGGC	CRE(bZIP)/Promoter/Homer	-	6.17939	-
peaks6690	-19	ATGACATCACCG	CRE(bZIP)/Promoter/Homer	-	7.45782	-
peaks6689	-82	GCATGACATCAC	CRE(bZIP)/Promoter/Homer	+	6.68212	-
peaks6689	-30	GCATGACATCAC	CRE(bZIP)/Promoter/Homer	+	6.68212	-
peaks6689	-17	ATGACATCACCG	CRE(bZIP)/Promoter/Homer	-	7.45782	-
peaks6689	-69	ATGACATCACCG	CRE(bZIP)/Promoter/Homer	-	7.45782	-
peaks6688	-100	GCATGACATCAC	CRE(bZIP)/Promoter/Homer	+	6.68212	-
peaks6688	-48	GCATGACATCAC	CRE(bZIP)/Promoter/Homer	+	6.68212	-
peaks6688	5	GCATGACATCAC	CRE(bZIP)/Promoter/Homer	+	6.68212	-
peaks6688	58	GCATGACATCAC	CRE(bZIP)/Promoter/Homer	+	6.68212	-
peaks6688	18	ATGACATCACCG	CRE(bZIP)/Promoter/Homer	-	7.45782	-
peaks6688	-35	ATGACATCACCG	CRE(bZIP)/Promoter/Homer	-	7.45782	-
peaks6688	-87	ATGACATCACCG	CRE(bZIP)/Promoter/Homer	-	7.45782	-
peaks6686	58	GCATGACATCAC	CRE(bZIP)/Promoter/Homer	+	6.68212	-
peaks6686	71	ATGACATCACCA	CRE(bZIP)/Promoter/Homer	-	6.54153	-
peaks6685	-50	ATGACGTCGGGC	CRE(bZIP)/Promoter/Homer	-	6.17939	-
peaks6684	-3	GCATGACATCAC	CRE(bZIP)/Promoter/Homer	+	6.68212	-
peaks6684	10	ATGACATCACCG	CRE(bZIP)/Promoter/Homer	-	7.45782	-
peaks6683	86	GCATGACATCAC	CRE(bZIP)/Promoter/Homer	+	6.68212	-
peaks6683	99	ATGACATCACCG	CRE(bZIP)/Promoter/Homer	-	7.45782	-
peaks6682	-24	GCATGACATCAC	CRE(bZIP)/Promoter/Homer	+	6.68212	-
peaks6682	29	GCATGACATCAC	CRE(bZIP)/Promoter/Homer	+	6.68212	-
peaks6682	42	ATGACATCACCG	CRE(bZIP)/Promoter/Homer	-	7.45782	-
peaks6682	-11	ATGACATCACCG	CRE(bZIP)/Promoter/Homer	-	7.45782	-
peaks6680	48	GCATGACATCAC	CRE(bZIP)/Promoter/Homer	+	6.68212	-
peaks6679	-62	GCATGACATCAC	CRE(bZIP)/Promoter/Homer	+	6.68212	-
peaks6679	93	ATGACGTCGGGC	CRE(bZIP)/Promoter/Homer	-	6.17939	-
peaks6678	-51	GCATGACATCAC	CRE(bZIP)/Promoter/Homer	+	6.68212	-
peaks6678	2	GCATGACATCAC	CRE(bZIP)/Promoter/Homer	+	6.68212	-
peaks6678	15	ATGACATCACCA	CRE(bZIP)/Promoter/Homer	-	6.54153	-
peaks6675	1	GCATGACATCAC	CRE(bZIP)/Promoter/Homer	+	6.68212	-
peaks6675	50	ATGACGTCGGGC	CRE(bZIP)/Promoter/Homer	-	6.17939	-
peaks6675	14	ATGACATCACCG	CRE(bZIP)/Promoter/Homer	-	7.45782	-
peaks6665	-13	CGGTGATGTCAT	CRE(bZIP)/Promoter/Homer	+	7.45782	-
peaks6665	57	GCCCGACGTCAT	CRE(bZIP)/Promoter/Homer	+	6.17939	-
peaks6665	17	CTGACGTCGTCC	CRE(bZIP)/Promoter/Homer	-	6.26299	-
peaks6665	0	GTGATGTCATGC	CRE(bZIP)/Promoter/Homer	-	6.68212	-
peaks6663	17	CGGTGATGTCAT	CRE(bZIP)/Promoter/Homer	+	7.45782	-
peaks6663	30	GTGATGTCATGC	CRE(bZIP)/Promoter/Homer	-	6.68212	-
peaks6662	52	GCCCGACGTCAT	CRE(bZIP)/Promoter/Homer	+	6.17939	-
peaks6661	-45	GTGATGTCATGC	CRE(bZIP)/Promoter/Homer	-	6.68212	-
peaks6661	-81	CTGACGTCGTCC	CRE(bZIP)/Promoter/Homer	-	6.26299	-
peaks6656	59	GTGATGTCATGC	CRE(bZIP)/Promoter/Homer	-	6.68212	-
peaks6655	-15	GCCCGACGTCAT	CRE(bZIP)/Promoter/Homer	+	6.17939	-
peaks6654	-87	GCCCGACGTCAT	CRE(bZIP)/Promoter/Homer	+	6.17939	-
peaks6653	9	CGGTGATGTCAT	CRE(bZIP)/Promoter/Homer	+	7.45782	-
peaks6653	-30	GTGATGTCATGC	CRE(bZIP)/Promoter/Homer	-	6.68212	-
peaks6645	-32	CGGTGATGTCAT	CRE(bZIP)/Promoter/Homer	+	7.45782	-
peaks6645	-14	GTCATGTCACGC	CRE(bZIP)/Promoter/Homer	-	7.48465	-
peaks6638	-63	CGGTGATGTCAT	CRE(bZIP)/Promoter/Homer	+	7.45782	-
peaks6638	-10	CGGTGATGTCAT	CRE(bZIP)/Promoter/Homer	+	7.45782	-
peaks6638	7	GCCCGACGTCAT	CRE(bZIP)/Promoter/Homer	+	6.17939	-
peaks6638	3	GTGATGTCATGC	CRE(bZIP)/Promoter/Homer	-	6.68212	-
peaks6638	-50	GTGATGTCATGC	CRE(bZIP)/Promoter/Homer	-	6.68212	-
peaks6635	-86	GCTTGACGTCAT	CRE(bZIP)/Promoter/Homer	+	6.96784	-
peaks6634	20	CGGTGATGTCAT	CRE(bZIP)/Promoter/Homer	+	7.45782	-
peaks6634	38	GTCATGTCACGC	CRE(bZIP)/Promoter/Homer	-	7.48465	-
peaks6633	-68	ACCTGACGTCAG	CRE(bZIP)/Promoter/Homer	+	10.1899	-
peaks6633	-32	CGGTGATGTCAC	CRE(bZIP)/Promoter/Homer	+	9.75887	-
peaks6633	85	GTGATGTCATGC	CRE(bZIP)/Promoter/Homer	-	6.68212	-
peaks6633	-14	GTCACGCCACGC	CRE(bZIP)/Promoter/Homer	-	7.17624	-
peaks6633	-19	GTGATGTCACGC	CRE(bZIP)/Promoter/Homer	-	8.881	-
peaks6633	-55	CTGACGTCAGCC	CRE(bZIP)/Promoter/Homer	-	11.2624	-
peaks6632	75	CGGTGATGTCAT	CRE(bZIP)/Promoter/Homer	+	7.45782	-
peaks6632	88	GTGATGTCATGC	CRE(bZIP)/Promoter/Homer	-	6.68212	-
peaks6631	-69	CGGTGATGTCAT	CRE(bZIP)/Promoter/Homer	+	7.45782	-
peaks6631	-56	GTGATGTCATGC	CRE(bZIP)/Promoter/Homer	-	6.68212	-
peaks6630	-66	GTGATGTCATGC	CRE(bZIP)/Promoter/Homer	-	6.68212	-
peaks6629	-85	CTGTGATGTCAT	CRE(bZIP)/Promoter/Homer	+	6.06923	-
peaks6629	19	CGGTGATGTCAT	CRE(bZIP)/Promoter/Homer	+	7.45782	-
peaks6629	32	GTGATGTCATGC	CRE(bZIP)/Promoter/Homer	-	6.68212	-
peaks6629	-72	GTGATGTCATGC	CRE(bZIP)/Promoter/Homer	-	6.68212	-
peaks6628	-93	CTGTGATGTCAT	CRE(bZIP)/Promoter/Homer	+	6.06923	-
peaks6628	-80	GTGATGTCATGC	CRE(bZIP)/Promoter/Homer	-	6.68212	-
peaks6627	57	ATGACGTCGGGC	CRE(bZIP)/Promoter/Homer	-	6.17939	-
peaks6626	-60	TCATGACATCAC	CRE(bZIP)/Promoter/Homer	+	6.54413	-
peaks6626	-7	GCATGACATCAC	CRE(bZIP)/Promoter/Homer	+	6.68212	-
peaks6626	45	GCATGACATCAC	CRE(bZIP)/Promoter/Homer	+	6.68212	-
peaks6626	58	ATGACATCACCG	CRE(bZIP)/Promoter/Homer	-	7.45782	-
peaks6626	-47	ATGACATCACCG	CRE(bZIP)/Promoter/Homer	-	7.45782	-
peaks6625	-71	GGACGACGTCAG	CRE(bZIP)/Promoter/Homer	+	6.26299	-
peaks6625	-54	GCATGACATCAC	CRE(bZIP)/Promoter/Homer	+	6.68212	-
peaks6625	-1	GCATGACATCAC	CRE(bZIP)/Promoter/Homer	+	6.68212	-
peaks6625	52	GCATGACATCAC	CRE(bZIP)/Promoter/Homer	+	6.68212	-
peaks6625	65	ATGACATCACCG	CRE(bZIP)/Promoter/Homer	-	7.45782	-
peaks6625	12	ATGACATCACCG	CRE(bZIP)/Promoter/Homer	-	7.45782	-
peaks6625	-41	ATGACATCACCA	CRE(bZIP)/Promoter/Homer	-	6.54153	-
peaks6624	-31	GCATGACATCAC	CRE(bZIP)/Promoter/Homer	+	6.68212	-
peaks6624	-18	ATGACATCACCG	CRE(bZIP)/Promoter/Homer	-	7.45782	-
peaks6624	-71	ATGACATCACCG	CRE(bZIP)/Promoter/Homer	-	7.45782	-
peaks6623	34	CGGTGATGTGAT	CRE(bZIP)/Promoter/Homer	+	6.06148	-
peaks6622	-53	TGGTGATGTCAT	CRE(bZIP)/Promoter/Homer	+	6.54153	-
peaks6622	-1	CGGTGATGTCAT	CRE(bZIP)/Promoter/Homer	+	7.45782	-
peaks6622	12	GTGATGTCATGC	CRE(bZIP)/Promoter/Homer	-	6.68212	-
peaks6621	15	CGGTGATGTCAT	CRE(bZIP)/Promoter/Homer	+	7.45782	-
peaks6621	28	GTGATGTCATGC	CRE(bZIP)/Promoter/Homer	-	6.68212	-
peaks6620	-66	CGGTGATGTCAT	CRE(bZIP)/Promoter/Homer	+	7.45782	-
peaks6620	4	GTCATGTCACAC	CRE(bZIP)/Promoter/Homer	-	6.24111	-
peaks6620	-53	GTGATGTCATGC	CRE(bZIP)/Promoter/Homer	-	6.68212	-
peaks6615	64	CTGTGATGTCAT	CRE(bZIP)/Promoter/Homer	+	6.06923	-
peaks6615	77	GTGATGTCATGC	CRE(bZIP)/Promoter/Homer	-	6.68212	-
peaks6613	-15	CTGTGATGTCAT	CRE(bZIP)/Promoter/Homer	+	6.06923	-
peaks6613	-2	GTGATGTCATGC	CRE(bZIP)/Promoter/Homer	-	6.68212	-
peaks6612	-67	CGGTGATGTCAT	CRE(bZIP)/Promoter/Homer	+	7.45782	-
peaks6612	-15	CGGTGATGTCAT	CRE(bZIP)/Promoter/Homer	+	7.45782	-
peaks6612	-2	GTGATGTCATGC	CRE(bZIP)/Promoter/Homer	-	6.68212	-
peaks6612	-54	GTGATGTCATGC	CRE(bZIP)/Promoter/Homer	-	6.68212	-
peaks6611	8	GCCCGACGTCAT	CRE(bZIP)/Promoter/Homer	+	6.17939	-
peaks6611	44	CGGTGATGTCAT	CRE(bZIP)/Promoter/Homer	+	7.45782	-
peaks6611	86	GCGTGATGTCAT	CRE(bZIP)/Promoter/Homer	+	6.53448	-
peaks6611	99	GTGATGTCATGC	CRE(bZIP)/Promoter/Homer	-	6.68212	-
peaks6611	57	GTGATGTCATGC	CRE(bZIP)/Promoter/Homer	-	6.68212	-
peaks6611	4	GTGATGTCATGC	CRE(bZIP)/Promoter/Homer	-	6.68212	-
peaks6609	-26	CGGTGATGTCAT	CRE(bZIP)/Promoter/Homer	+	7.45782	-
peaks6609	27	CGGTGATGTCAT	CRE(bZIP)/Promoter/Homer	+	7.45782	-
peaks6609	40	GTGATGTCATGC	CRE(bZIP)/Promoter/Homer	-	6.68212	-
peaks6609	-13	GTGATGTCATGC	CRE(bZIP)/Promoter/Homer	-	6.68212	-
peaks6606	-98	GCCTGACGTCAT	CRE(bZIP)/Promoter/Homer	+	9.65342	-
peaks6606	-85	CTGACGTCATCT	CRE(bZIP)/Promoter/Homer	-	8.80956	-
peaks6604	-46	CGGTGATGTCAT	CRE(bZIP)/Promoter/Homer	+	7.45782	-
peaks6604	6	GGGTGATGTCAT	CRE(bZIP)/Promoter/Homer	+	6.67952	-
peaks6604	88	CTGACGTTACCG	CRE(bZIP)/Promoter/Homer	-	6.03587	-
peaks6604	19	GTGATGTCATGC	CRE(bZIP)/Promoter/Homer	-	6.68212	-
peaks6604	-33	GTGATGTCATGC	CRE(bZIP)/Promoter/Homer	-	6.68212	-
peaks6604	-86	GTGATGTCATGC	CRE(bZIP)/Promoter/Homer	-	6.68212	-
peaks6603	-88	CGGTGATGTCAT	CRE(bZIP)/Promoter/Homer	+	7.45782	-
peaks6603	-75	GTGATGTCATGC	CRE(bZIP)/Promoter/Homer	-	6.68212	-
peaks6601	-57	CGGTGATGTCAT	CRE(bZIP)/Promoter/Homer	+	7.45782	-
peaks6601	-44	GTGATGTCATGC	CRE(bZIP)/Promoter/Homer	-	6.68212	-
peaks6600	-88	CGGTGATGTCAT	CRE(bZIP)/Promoter/Homer	+	7.45782	-
peaks6600	-71	GCCCGACGTCAT	CRE(bZIP)/Promoter/Homer	+	6.17939	-
peaks6600	-58	CCGACGTCATCG	CRE(bZIP)/Promoter/Homer	-	6.67536	-
peaks6600	-75	GTGATGTCATGC	CRE(bZIP)/Promoter/Homer	-	6.68212	-
peaks6599	70	GTGATGTCATGC	CRE(bZIP)/Promoter/Homer	-	6.68212	-
peaks6598	48	CGGTGATGTCAT	CRE(bZIP)/Promoter/Homer	+	7.45782	-
peaks6598	65	GCCTGACGTCAT	CRE(bZIP)/Promoter/Homer	+	9.65342	-
peaks6598	78	CTGACGTCATTC	CRE(bZIP)/Promoter/Homer	-	8.00089	-
peaks6598	61	GTGATGTCATGC	CRE(bZIP)/Promoter/Homer	-	6.68212	-
peaks6597	-66	TGGTGATGTCAT	CRE(bZIP)/Promoter/Homer	+	6.54153	-
peaks6597	-53	GTGATGTCATGC	CRE(bZIP)/Promoter/Homer	-	6.68212	-
peaks6595	98	GTGATGTCATGC	CRE(bZIP)/Promoter/Homer	-	6.68212	-
peaks6594	-24	CGGTGATGTCAT	CRE(bZIP)/Promoter/Homer	+	7.45782	-
peaks6592	-57	CGGTGATGTCAT	CRE(bZIP)/Promoter/Homer	+	7.45782	-
peaks6592	13	GCCCGACGTCAT	CRE(bZIP)/Promoter/Homer	+	6.17939	-
peaks6592	-44	GTGATGTCATGC	CRE(bZIP)/Promoter/Homer	-	6.68212	-
peaks6591	-93	CGGTGATGTCAT	CRE(bZIP)/Promoter/Homer	+	7.45782	-
peaks6591	-80	GTGATGTCATGC	CRE(bZIP)/Promoter/Homer	-	6.68212	-
peaks6588	-20	GCATGACATCAC	CRE(bZIP)/Promoter/Homer	+	6.68212	-
peaks6588	33	GCATGACATCAC	CRE(bZIP)/Promoter/Homer	+	6.68212	-
peaks6588	-7	ATGACATCACCG	CRE(bZIP)/Promoter/Homer	-	7.45782	-
peaks6586	-34	GCATGACATCAC	CRE(bZIP)/Promoter/Homer	+	6.68212	-
peaks6586	2	GGACGACGTCAG	CRE(bZIP)/Promoter/Homer	+	6.26299	-
peaks6586	72	GCATGACATCAC	CRE(bZIP)/Promoter/Homer	+	6.68212	-
peaks6586	-21	ATGACATCACCG	CRE(bZIP)/Promoter/Homer	-	7.45782	-
peaks6585	-83	GCCTGACATCAC	CRE(bZIP)/Promoter/Homer	+	8.20752	-
peaks6585	-70	CTGACATCACCG	CRE(bZIP)/Promoter/Homer	-	8.92179	-
peaks6584	3	GCATGACATCAC	CRE(bZIP)/Promoter/Homer	+	6.68212	-
peaks6584	16	ATGACATCACCG	CRE(bZIP)/Promoter/Homer	-	7.45782	-
peaks6580	43	GGACGACGTCAG	CRE(bZIP)/Promoter/Homer	+	6.26299	-
peaks6579	-60	GTGACGTGGGGC	CRE(bZIP)/Promoter/Homer	-	7.1153	-
peaks6578	-30	GCGTGGCGTGAC	CRE(bZIP)/Promoter/Homer	+	7.17624	-
peaks6578	-25	GCGTGACATCAT	CRE(bZIP)/Promoter/Homer	+	6.57995	-
peaks6576	66	ATGACGTCGGGC	CRE(bZIP)/Promoter/Homer	-	6.17939	-
peaks6550	18	ATGTCACGTCAC	CRE(bZIP)/Promoter/Homer	+	9.0918	-
peaks6550	31	GTCACGTCACAA	CRE(bZIP)/Promoter/Homer	-	9.85007	-
peaks6511	-18	GCCTGACGTCAT	CRE(bZIP)/Promoter/Homer	+	9.65342	-
peaks6511	36	GGCCGACGTCAT	CRE(bZIP)/Promoter/Homer	+	6.32443	-
peaks6511	-5	CTGACGTCATCC	CRE(bZIP)/Promoter/Homer	-	9.73702	-
peaks6508	-35	GCCCGACGTCAT	CRE(bZIP)/Promoter/Homer	+	6.17939	-
peaks6507	24	ACATGACGTCAT	CRE(bZIP)/Promoter/Homer	+	7.20055	-
peaks6507	37	ATGACGTCATCC	CRE(bZIP)/Promoter/Homer	-	8.27305	-
peaks6498	28	CGATCACGTCAT	CRE(bZIP)/Promoter/Homer	+	7.68622	-
peaks6498	41	ATCACGTCATGC	CRE(bZIP)/Promoter/Homer	-	6.73167	-
peaks6493	9	GCCTGACGTCAT	CRE(bZIP)/Promoter/Homer	+	9.65342	-
peaks6493	62	GCCCGACGTCAT	CRE(bZIP)/Promoter/Homer	+	6.17939	-
peaks6493	22	CTGACGTCATCT	CRE(bZIP)/Promoter/Homer	-	8.80956	-
peaks6484	33	GCCCGACGTCAT	CRE(bZIP)/Promoter/Homer	+	6.17939	-
peaks6446	-46	TCATCACGTGAC	CRE(bZIP)/Promoter/Homer	+	7.52959	-
peaks6446	-33	ATCACGTGACAG	CRE(bZIP)/Promoter/Homer	-	7.10017	-
peaks6333	-12	TGCTCACATCAC	CRE(bZIP)/Promoter/Homer	+	6.84944	-
peaks6186	26	AGGTGACATCAG	CRE(bZIP)/Promoter/Homer	+	7.2615	-
peaks6037	44	GTCTGACGTCGG	CRE(bZIP)/Promoter/Homer	+	6.03388	-
peaks6037	57	CTGACGTCGGCT	CRE(bZIP)/Promoter/Homer	-	6.86093	-
peaks6015	64	GCGACGTCATCC	CRE(bZIP)/Promoter/Homer	-	6.73414	-
peaks6012	-14	ATATGACGTCAG	CRE(bZIP)/Promoter/Homer	+	7.42097	-
peaks6012	-1	ATGACGTCAGCC	CRE(bZIP)/Promoter/Homer	-	9.79846	-
peaks6009	46	CACCGACGTCAG	CRE(bZIP)/Promoter/Homer	+	6.83057	-
peaks6009	59	CCGACGTCAGAG	CRE(bZIP)/Promoter/Homer	-	6.81218	-
peaks6007	57	GTCACATCAGCC	CRE(bZIP)/Promoter/Homer	-	6.91074	-
peaks5997	40	CATTGACGTCAG	CRE(bZIP)/Promoter/Homer	+	7.61903	-
peaks5997	53	TTGACGTCAGCA	CRE(bZIP)/Promoter/Homer	-	7.09553	-
peaks5979	5	CGCTGATGTCAC	CRE(bZIP)/Promoter/Homer	+	9.08539	-
peaks5979	18	CTGATGTCACCA	CRE(bZIP)/Promoter/Homer	-	8.05097	-
peaks5968	61	CTCACGTGGCGG	CRE(bZIP)/Promoter/Homer	-	6.33365	-
peaks5891	-52	GTCTGACGTCGG	CRE(bZIP)/Promoter/Homer	+	6.03388	-
peaks5891	-39	CTGACGTCGGCT	CRE(bZIP)/Promoter/Homer	-	6.86093	-
peaks5861	-35	TTGACGTGAGGG	CRE(bZIP)/Promoter/Homer	-	6.50164	-
peaks5812	4	TGATGACGTCAT	CRE(bZIP)/Promoter/Homer	+	8.13507	-
peaks5812	17	ATGACGTCATAA	CRE(bZIP)/Promoter/Homer	-	6.74648	-
peaks5723	1	TTCCGACGTCAC	CRE(bZIP)/Promoter/Homer	+	7.0989	-
peaks5723	14	CCGACGTCACCT	CRE(bZIP)/Promoter/Homer	-	7.16847	-
peaks5718	-2	GGATGATGTCAC	CRE(bZIP)/Promoter/Homer	+	6.78168	-
peaks5717	-80	GGCTGACGTCAC	CRE(bZIP)/Promoter/Homer	+	12.0995	-
peaks5717	-67	CTGACGTCACTT	CRE(bZIP)/Promoter/Homer	-	9.27231	-
peaks5710	-96	GGCTGATGTCAT	CRE(bZIP)/Promoter/Homer	+	6.00604	-
peaks5690	-14	TTCTGACGTCGC	CRE(bZIP)/Promoter/Homer	+	6.73297	-
peaks5673	36	AGCTGACATCAG	CRE(bZIP)/Promoter/Homer	+	6.58802	-
peaks5673	49	CTGACATCAGGC	CRE(bZIP)/Promoter/Homer	-	7.32497	-
peaks5664	41	GTGACGTCGGTT	CRE(bZIP)/Promoter/Homer	-	5.96188	-
peaks5570	58	CGGTCACATCAG	CRE(bZIP)/Promoter/Homer	+	7.60213	-
peaks5400	48	GCGTGACATGAG	CRE(bZIP)/Promoter/Homer	+	6.64758	-
peaks5237	-48	GCATGACGTCAT	CRE(bZIP)/Promoter/Homer	+	8.12801	-
peaks5237	-35	ATGACGTCATCT	CRE(bZIP)/Promoter/Homer	-	7.34559	-
peaks5210	-15	CACTGGCGTCAG	CRE(bZIP)/Promoter/Homer	+	6.24925	-
peaks5210	-2	CTGGCGTCAGGC	CRE(bZIP)/Promoter/Homer	-	7.5349	-
peaks5189	-2	CTGACGTCAAAA	CRE(bZIP)/Promoter/Homer	-	7.05028	-
peaks4867	41	GTCTGACATCAG	CRE(bZIP)/Promoter/Homer	+	6.1269	-
peaks4780	-51	TCGCCACGTCAG	CRE(bZIP)/Promoter/Homer	+	6.81371	-
peaks4780	-38	GCCACGTCAGAG	CRE(bZIP)/Promoter/Homer	-	6.25292	-
peaks4711	-56	CCGTGACGTTAC	CRE(bZIP)/Promoter/Homer	+	6.72164	-
peaks4711	-43	GTGACGTTACCA	CRE(bZIP)/Promoter/Homer	-	5.95665	-
peaks4603	-10	GCATGACATCAC	CRE(bZIP)/Promoter/Homer	+	6.68212	-
peaks4603	43	GCATGACATCAC	CRE(bZIP)/Promoter/Homer	+	6.68212	-
peaks4603	56	ATGACATCACCG	CRE(bZIP)/Promoter/Homer	-	7.45782	-
peaks4603	3	ATGACATCACCG	CRE(bZIP)/Promoter/Homer	-	7.45782	-
peaks4602	-79	GCATGACATCAC	CRE(bZIP)/Promoter/Homer	+	6.68212	-
peaks4602	-66	ATGACATCACCG	CRE(bZIP)/Promoter/Homer	-	7.45782	-
peaks4601	55	CGGTGATGTCAT	CRE(bZIP)/Promoter/Homer	+	7.45782	-
peaks4601	68	GTGATGTCATGC	CRE(bZIP)/Promoter/Homer	-	6.68212	-
peaks4601	-37	GTGATGTCATGC	CRE(bZIP)/Promoter/Homer	-	6.68212	-
peaks4600	-36	CGGTGATGTCAT	CRE(bZIP)/Promoter/Homer	+	7.45782	-
peaks4594	-10	CGGTGACGTTAG	CRE(bZIP)/Promoter/Homer	+	6.0296	-
peaks4524	-12	TGCTGACATCAC	CRE(bZIP)/Promoter/Homer	+	8.21458	-
peaks4524	1	CTGACATCACTA	CRE(bZIP)/Promoter/Homer	-	6.26937	-
peaks4511	77	CTAACGTCACCG	CRE(bZIP)/Promoter/Homer	-	6.0296	-
peaks4501	84	GTGTGACGTCAA	CRE(bZIP)/Promoter/Homer	+	6.5184	-
peaks4501	97	GTGACGTCAATG	CRE(bZIP)/Promoter/Homer	-	8.45611	-
peaks4486	91	CTGACGTCAAAA	CRE(bZIP)/Promoter/Homer	-	7.05028	-
peaks4484	-9	CTGACGTCAAAA	CRE(bZIP)/Promoter/Homer	-	7.05028	-
peaks4449	82	TGCTGACGTCAA	CRE(bZIP)/Promoter/Homer	+	7.09553	-
peaks4449	95	CTGACGTCAAGC	CRE(bZIP)/Promoter/Homer	-	8.43181	-
peaks4433	-49	CCGTCGCGTGAC	CRE(bZIP)/Promoter/Homer	+	6.58941	-
peaks4432	100	CTGACGTGGCAG	CRE(bZIP)/Promoter/Homer	-	6.48645	-
peaks4405	20	CTGGCGTCACCG	CRE(bZIP)/Promoter/Homer	-	9.13172	-
peaks4404	-88	CTGACGTCGGTG	CRE(bZIP)/Promoter/Homer	-	6.83057	-
peaks4381	60	GTGACATGAGGG	CRE(bZIP)/Promoter/Homer	-	7.57522	-
peaks4219	-62	GGATGGCGTCAC	CRE(bZIP)/Promoter/Homer	+	6.51874	-
peaks4219	-49	ATGGCGTCACCG	CRE(bZIP)/Promoter/Homer	-	7.66775	-
peaks4168	86	GCCACGTCATCG	CRE(bZIP)/Promoter/Homer	-	6.1161	-
peaks4143	-62	TGATGACGTCAT	CRE(bZIP)/Promoter/Homer	+	8.13507	-
peaks4143	-49	ATGACGTCATCC	CRE(bZIP)/Promoter/Homer	-	8.27305	-
peaks4128	37	CGGTGACGTTAG	CRE(bZIP)/Promoter/Homer	+	6.0296	-
peaks4052	-61	CTAACGTCACCG	CRE(bZIP)/Promoter/Homer	-	6.0296	-
peaks3991	-39	TGGTGGCGTCAG	CRE(bZIP)/Promoter/Homer	+	7.74256	-
peaks3991	-26	GTGGCGTCAGGC	CRE(bZIP)/Promoter/Homer	-	8.37198	-
peaks3833	-86	CTCTCGCGTCAC	CRE(bZIP)/Promoter/Homer	+	6.06873	-
peaks3649	-41	GTGACGTCGTGC	CRE(bZIP)/Promoter/Homer	-	6.95503	-
peaks3615	-4	CTAACGTCACCG	CRE(bZIP)/Promoter/Homer	-	6.0296	-
peaks3608	11	TCGTGACATGAC	CRE(bZIP)/Promoter/Homer	+	7.34667	-
peaks3608	24	GTGACATGACAA	CRE(bZIP)/Promoter/Homer	-	6.08885	-
peaks3584	10	CTCTGACGTCAA	CRE(bZIP)/Promoter/Homer	+	6.62323	-
peaks3584	23	CTGACGTCAAGT	CRE(bZIP)/Promoter/Homer	-	7.50435	-
peaks3572	-83	GGATGATGTCAG	CRE(bZIP)/Promoter/Homer	+	5.9446	-
peaks3565	-86	ATGACGTCGGGC	CRE(bZIP)/Promoter/Homer	-	6.17939	-
peaks3552	-5	ATGACGTCGGGC	CRE(bZIP)/Promoter/Homer	-	6.17939	-
peaks3542	66	GCCCGACGTCAT	CRE(bZIP)/Promoter/Homer	+	6.17939	-
peaks3540	-96	GCCCGACGTCAT	CRE(bZIP)/Promoter/Homer	+	6.17939	-
peaks3536	-94	GCCCGACGTCAT	CRE(bZIP)/Promoter/Homer	+	6.17939	-
peaks3533	78	GCCCGACGTCAT	CRE(bZIP)/Promoter/Homer	+	6.17939	-
peaks3532	-89	ATGACGTCGGGC	CRE(bZIP)/Promoter/Homer	-	6.17939	-
peaks3530	10	AGATGACGTCAG	CRE(bZIP)/Promoter/Homer	+	8.80956	-
peaks3530	23	ATGACGTCAGGC	CRE(bZIP)/Promoter/Homer	-	9.65342	-
peaks3524	-83	GGATGACATCAG	CRE(bZIP)/Promoter/Homer	+	5.99008	-
peaks3522	22	GGACGACGTCAG	CRE(bZIP)/Promoter/Homer	+	6.26299	-
peaks3516	91	ATGACGTCGGGC	CRE(bZIP)/Promoter/Homer	-	6.17939	-
peaks3515	54	TGACGACGTCAG	CRE(bZIP)/Promoter/Homer	+	6.125	-
peaks3431	37	CCTTGACATCAC	CRE(bZIP)/Promoter/Homer	+	6.30025	-
peaks3184	-73	CTCACGTCAAGT	CRE(bZIP)/Promoter/Homer	-	6.108	-
peaks3172	53	CAGCCACGTCAG	CRE(bZIP)/Promoter/Homer	+	6.13891	-
peaks3172	66	GCCACGTCAGCC	CRE(bZIP)/Promoter/Homer	-	6.8632	-
peaks3130	-21	TGCTGACGTGGC	CRE(bZIP)/Promoter/Homer	+	6.72521	-
peaks3130	-8	CTGACGTGGCCA	CRE(bZIP)/Promoter/Homer	-	6.95875	-
peaks3079	48	TAGTGATGTCAC	CRE(bZIP)/Promoter/Homer	+	7.10645	-
peaks3079	61	GTGATGTCACTG	CRE(bZIP)/Promoter/Homer	-	8.06822	-
peaks2972	-80	GGGACGTCAGCG	CRE(bZIP)/Promoter/Homer	-	5.99332	-
peaks2851	-57	ACGACGTCAGCG	CRE(bZIP)/Promoter/Homer	-	6.7368	-
peaks2845	72	CGCTGACGTCGT	CRE(bZIP)/Promoter/Homer	+	6.7368	-
peaks2845	85	CTGACGTCGTCC	CRE(bZIP)/Promoter/Homer	-	6.26299	-
peaks2832	62	CTAACGTCACCG	CRE(bZIP)/Promoter/Homer	-	6.0296	-
peaks2764	84	CTGTGATGTGAG	CRE(bZIP)/Promoter/Homer	+	6.13686	-
peaks2764	97	GTGATGTGAGAG	CRE(bZIP)/Promoter/Homer	-	6.37715	-
peaks2677	-94	GTATGACGTCAG	CRE(bZIP)/Promoter/Homer	+	8.34844	-
peaks2677	-81	ATGACGTCAGGC	CRE(bZIP)/Promoter/Homer	-	9.65342	-
peaks2674	-9	TGTTGACGTCAG	CRE(bZIP)/Promoter/Homer	+	8.43887	-
peaks2674	4	TTGACGTCAGGC	CRE(bZIP)/Promoter/Homer	-	7.08847	-
peaks2649	35	CTGACGTCGTCC	CRE(bZIP)/Promoter/Homer	-	6.26299	-
peaks2646	-48	TGATGACGTCAT	CRE(bZIP)/Promoter/Homer	+	8.13507	-
peaks2646	-35	ATGACGTCATTC	CRE(bZIP)/Promoter/Homer	-	6.53693	-
peaks2640	-46	CTGACGTCGTCC	CRE(bZIP)/Promoter/Homer	-	6.26299	-
peaks2623	-74	GCGTGACGTCAT	CRE(bZIP)/Promoter/Homer	+	10.3269	-
peaks2623	-61	GTGACGTCATTC	CRE(bZIP)/Promoter/Homer	-	8.83797	-
peaks2622	-61	GCCCGACGTCAT	CRE(bZIP)/Promoter/Homer	+	6.17939	-
peaks2620	-44	GCGTGACGTCGT	CRE(bZIP)/Promoter/Homer	+	6.48693	-
peaks2620	-31	GTGACGTCGTCT	CRE(bZIP)/Promoter/Homer	-	6.1726	-
peaks2618	11	GCCCGACGTCAC	CRE(bZIP)/Promoter/Homer	+	8.48043	-
peaks2604	11	ATGATGTCACGC	CRE(bZIP)/Promoter/Homer	-	6.57995	-
peaks2592	68	GGATGACGTCAG	CRE(bZIP)/Promoter/Homer	+	9.73702	-
peaks2592	81	ATGACGTCAGGC	CRE(bZIP)/Promoter/Homer	-	9.65342	-
peaks2589	-28	ATGACGTCGGGC	CRE(bZIP)/Promoter/Homer	-	6.17939	-
peaks2584	-56	GGATGACGTCAG	CRE(bZIP)/Promoter/Homer	+	9.73702	-
peaks2584	-43	ATGACGTCAGGC	CRE(bZIP)/Promoter/Homer	-	9.65342	-
peaks2578	2	GTGTGACGTGGC	CRE(bZIP)/Promoter/Homer	+	6.14809	-
peaks2572	-27	GGATGACGTCAG	CRE(bZIP)/Promoter/Homer	+	9.73702	-
peaks2572	-14	ATGACGTCAGGT	CRE(bZIP)/Promoter/Homer	-	8.72596	-
peaks2562	-77	ATGACGTCGGGC	CRE(bZIP)/Promoter/Homer	-	6.17939	-
peaks2534	18	GGATGACGTCAT	CRE(bZIP)/Promoter/Homer	+	8.27305	-
peaks2534	31	ATGACGTCATAA	CRE(bZIP)/Promoter/Homer	-	6.74648	-
peaks2484	-62	CTGGCGTCATGC	CRE(bZIP)/Promoter/Homer	-	6.00949	-
peaks2464	42	GCCCGACGTCAT	CRE(bZIP)/Promoter/Homer	+	6.17939	-
peaks2464	55	CCGACGTCATCG	CRE(bZIP)/Promoter/Homer	-	6.67536	-
peaks2455	-11	GCCCGACGTCAT	CRE(bZIP)/Promoter/Homer	+	6.17939	-
peaks2294	65	GGATGACGTCAT	CRE(bZIP)/Promoter/Homer	+	8.27305	-
peaks2294	78	ATGACGTCATCA	CRE(bZIP)/Promoter/Homer	-	8.13507	-
peaks2230	-76	GTGTCACGTCAG	CRE(bZIP)/Promoter/Homer	+	9.18218	-
peaks2230	-63	GTCACGTCAGGC	CRE(bZIP)/Promoter/Homer	-	10.5581	-
peaks2139	-44	CTGCCACGTCAG	CRE(bZIP)/Promoter/Homer	+	6.48645	-
peaks2139	-31	GCCACGTCAGGA	CRE(bZIP)/Promoter/Homer	-	6.58017	-
peaks2055	-97	AAGTGACGTGAG	CRE(bZIP)/Promoter/Homer	+	7.87597	-
peaks2055	-84	GTGACGTGAGGA	CRE(bZIP)/Promoter/Homer	-	10.4513	-
peaks2023	38	CTGACGTCAAAA	CRE(bZIP)/Promoter/Homer	-	7.05028	-
peaks2001	36	CGGTGACGTTAG	CRE(bZIP)/Promoter/Homer	+	6.0296	-
peaks1942	-83	CGGTGACGTTAG	CRE(bZIP)/Promoter/Homer	+	6.0296	-
peaks1782	-42	CGTTGACGTCAG	CRE(bZIP)/Promoter/Homer	+	9.35516	-
peaks1782	-29	TTGACGTCAGCC	CRE(bZIP)/Promoter/Homer	-	7.23351	-
peaks1477	-63	ATGACGTCGGGC	CRE(bZIP)/Promoter/Homer	-	6.17939	-
peaks1473	-72	GCGTGACATGAC	CRE(bZIP)/Promoter/Homer	+	7.48465	-
peaks1472	-3	GGATGACGTCGC	CRE(bZIP)/Promoter/Homer	+	6.73414	-
peaks1472	10	ATGACGTCGCGT	CRE(bZIP)/Promoter/Homer	-	5.9254	-
peaks1469	55	GGATGACGTCAG	CRE(bZIP)/Promoter/Homer	+	9.73702	-
peaks1469	68	ATGACGTCAGAC	CRE(bZIP)/Promoter/Homer	-	8.40988	-
peaks1468	-19	GGATGACATCAG	CRE(bZIP)/Promoter/Homer	+	5.99008	-
peaks1463	-13	GGATGACGTCAG	CRE(bZIP)/Promoter/Homer	+	9.73702	-
peaks1463	0	ATGACGTCAGTC	CRE(bZIP)/Promoter/Homer	-	8.06233	-
peaks1461	-42	GGATGATGTCAG	CRE(bZIP)/Promoter/Homer	+	5.9446	-
peaks1461	77	ATGACGTCGGGC	CRE(bZIP)/Promoter/Homer	-	6.17939	-
peaks1460	-98	GTATGACGTCAG	CRE(bZIP)/Promoter/Homer	+	8.34844	-
peaks1460	-85	ATGACGTCAGGA	CRE(bZIP)/Promoter/Homer	-	9.51544	-
peaks1457	8	GAATGACGTCAG	CRE(bZIP)/Promoter/Homer	+	8.00089	-
peaks1457	21	ATGACGTCAGGC	CRE(bZIP)/Promoter/Homer	-	9.65342	-
peaks1456	49	GGATGACGTCAG	CRE(bZIP)/Promoter/Homer	+	9.73702	-
peaks1456	62	ATGACGTCAGAC	CRE(bZIP)/Promoter/Homer	-	8.40988	-
peaks1284	-50	CTCTGACGTGAC	CRE(bZIP)/Promoter/Homer	+	10.0929	-
peaks1284	-37	CTGACGTGACCG	CRE(bZIP)/Promoter/Homer	-	11.3491	-
peaks1159	-83	ACGTCGCGTCAC	CRE(bZIP)/Promoter/Homer	+	6.27998	-
peaks1159	-70	GTCGCGTCACGA	CRE(bZIP)/Promoter/Homer	-	7.51112	-
peaks1080	-12	CTCTCACGTCAT	CRE(bZIP)/Promoter/Homer	+	7.82304	-
peaks1080	1	CTCACGTCATAA	CRE(bZIP)/Promoter/Homer	-	6.81411	-
peaks1002	46	CTCTGACATCAC	CRE(bZIP)/Promoter/Homer	+	7.74228	-
peaks1001	-26	CCGTGATGTCAT	CRE(bZIP)/Promoter/Homer	+	7.31278	-
peaks997	46	GCGACGTCATGG	CRE(bZIP)/Promoter/Homer	-	7.3674	-
peaks975	34	CGGTGATGTCAT	CRE(bZIP)/Promoter/Homer	+	7.45782	-
peaks975	86	CGGTGATGTCAT	CRE(bZIP)/Promoter/Homer	+	7.45782	-
peaks975	63	CTGACGTCGTCC	CRE(bZIP)/Promoter/Homer	-	6.26299	-
peaks975	47	GTGATGTCATGC	CRE(bZIP)/Promoter/Homer	-	6.68212	-
peaks974	-90	GCGCGACGTCAT	CRE(bZIP)/Promoter/Homer	+	6.85286	-
peaks974	16	GCCCGACGTCAT	CRE(bZIP)/Promoter/Homer	+	6.17939	-
peaks972	-45	GCATGACATCAC	CRE(bZIP)/Promoter/Homer	+	6.68212	-
peaks972	8	GCATGACATCAC	CRE(bZIP)/Promoter/Homer	+	6.68212	-
peaks972	56	GCGTGACATGAC	CRE(bZIP)/Promoter/Homer	+	7.48465	-
peaks972	-32	ATGACATCACCG	CRE(bZIP)/Promoter/Homer	-	7.45782	-
peaks970	29	GTCATGTCACGC	CRE(bZIP)/Promoter/Homer	-	7.48465	-
peaks970	-39	GTGATGTCATGC	CRE(bZIP)/Promoter/Homer	-	6.68212	-
peaks969	-13	GGACGACGTCAG	CRE(bZIP)/Promoter/Homer	+	6.26299	-
peaks969	56	GCATGACATCAC	CRE(bZIP)/Promoter/Homer	+	6.68212	-
peaks969	17	ATGACATCACCG	CRE(bZIP)/Promoter/Homer	-	7.45782	-
peaks969	-89	ATGACATCACCG	CRE(bZIP)/Promoter/Homer	-	7.45782	-
peaks968	-4	TGGTGATGTCAT	CRE(bZIP)/Promoter/Homer	+	6.54153	-
peaks968	9	GTGATGTCATGC	CRE(bZIP)/Promoter/Homer	-	6.68212	-
peaks965	-38	CGGTGATGTCAT	CRE(bZIP)/Promoter/Homer	+	7.45782	-
peaks965	15	CGGTGATGTCAT	CRE(bZIP)/Promoter/Homer	+	7.45782	-
peaks965	85	GCCCGACGTCAT	CRE(bZIP)/Promoter/Homer	+	6.17939	-
peaks965	28	GTGATGTCATGC	CRE(bZIP)/Promoter/Homer	-	6.68212	-
peaks964	-54	CGGTGATGTCAT	CRE(bZIP)/Promoter/Homer	+	7.45782	-
peaks964	-41	GTGATGTCATGC	CRE(bZIP)/Promoter/Homer	-	6.68212	-
peaks962	6	GCCCGACGTCAT	CRE(bZIP)/Promoter/Homer	+	6.17939	-
peaks959	-13	CCCCGACGTCAT	CRE(bZIP)/Promoter/Homer	+	6.95769	-
peaks958	48	GCCCGACGTCAT	CRE(bZIP)/Promoter/Homer	+	6.17939	-
peaks958	97	GTGATGTCATGC	CRE(bZIP)/Promoter/Homer	-	6.68212	-
peaks957	-52	CGGTGATGTCAT	CRE(bZIP)/Promoter/Homer	+	7.45782	-
peaks957	-39	GTGATGTCATGC	CRE(bZIP)/Promoter/Homer	-	6.68212	-
peaks955	36	GCATGACATCAC	CRE(bZIP)/Promoter/Homer	+	6.68212	-
peaks955	49	ATGACATCACCG	CRE(bZIP)/Promoter/Homer	-	7.45782	-
peaks953	52	GCATGACATCAC	CRE(bZIP)/Promoter/Homer	+	6.68212	-
peaks953	65	ATGACATCACCA	CRE(bZIP)/Promoter/Homer	-	6.54153	-
peaks952	-65	GCATGACATCAC	CRE(bZIP)/Promoter/Homer	+	6.68212	-
peaks949	-72	GCATGACATCAC	CRE(bZIP)/Promoter/Homer	+	6.68212	-
peaks949	17	GGACGACGTCAG	CRE(bZIP)/Promoter/Homer	+	6.26299	-
peaks949	86	GCATGACATCAC	CRE(bZIP)/Promoter/Homer	+	6.68212	-
peaks949	99	ATGACATCACCG	CRE(bZIP)/Promoter/Homer	-	7.45782	-
peaks949	-6	ATCACATCACCG	CRE(bZIP)/Promoter/Homer	-	6.06148	-
peaks940	-79	GCATGACATCAC	CRE(bZIP)/Promoter/Homer	+	6.68212	-
peaks940	-66	ATGACATCACCG	CRE(bZIP)/Promoter/Homer	-	7.45782	-
peaks928	30	CGGTGATGTCAT	CRE(bZIP)/Promoter/Homer	+	7.45782	-
peaks928	43	GTGATGTCATGC	CRE(bZIP)/Promoter/Homer	-	6.68212	-
peaks927	-64	CGGTGATGTCAT	CRE(bZIP)/Promoter/Homer	+	7.45782	-
peaks927	-47	GCCCGACGTCAT	CRE(bZIP)/Promoter/Homer	+	6.17939	-
peaks927	-11	CGGTGATGTCAT	CRE(bZIP)/Promoter/Homer	+	7.45782	-
peaks927	59	GTCATGTCACGC	CRE(bZIP)/Promoter/Homer	-	7.48465	-
peaks927	2	GTGATGTCATGC	CRE(bZIP)/Promoter/Homer	-	6.68212	-
peaks927	-51	GTGATGTCATGC	CRE(bZIP)/Promoter/Homer	-	6.68212	-
peaks922	78	CGGTGATGTCAT	CRE(bZIP)/Promoter/Homer	+	7.45782	-
peaks922	91	GTGATGTCATGC	CRE(bZIP)/Promoter/Homer	-	6.68212	-
peaks918	-49	GCATGACATCAC	CRE(bZIP)/Promoter/Homer	+	6.68212	-
peaks918	4	GCATGACATCAC	CRE(bZIP)/Promoter/Homer	+	6.68212	-
peaks918	56	GCATGACATCAC	CRE(bZIP)/Promoter/Homer	+	6.68212	-
peaks918	69	ATGACATCACCG	CRE(bZIP)/Promoter/Homer	-	7.45782	-
peaks918	-36	ATGACATCACCG	CRE(bZIP)/Promoter/Homer	-	7.45782	-
peaks918	-89	ATGACATCACCG	CRE(bZIP)/Promoter/Homer	-	7.45782	-
peaks914	38	CGGTGATGTCAT	CRE(bZIP)/Promoter/Homer	+	7.45782	-
peaks914	51	GTGATGTCATGC	CRE(bZIP)/Promoter/Homer	-	6.68212	-
peaks914	-2	GTGATGTCATGC	CRE(bZIP)/Promoter/Homer	-	6.68212	-
peaks912	-100	GGATGACGTCAG	CRE(bZIP)/Promoter/Homer	+	9.73702	-
peaks912	-87	ATGACGTCAGGC	CRE(bZIP)/Promoter/Homer	-	9.65342	-
peaks909	-89	ATGACATCACCG	CRE(bZIP)/Promoter/Homer	-	7.45782	-
peaks908	76	GCATGACATCAC	CRE(bZIP)/Promoter/Homer	+	6.68212	-
peaks908	89	ATGACATCACCG	CRE(bZIP)/Promoter/Homer	-	7.45782	-
peaks907	-99	TCATGACATCAC	CRE(bZIP)/Promoter/Homer	+	6.54413	-
peaks907	-63	AGACGACGTCAC	CRE(bZIP)/Promoter/Homer	+	6.1726	-
peaks907	-86	ATGACATCACCG	CRE(bZIP)/Promoter/Homer	-	7.45782	-
peaks899	-94	GCATGACATCAC	CRE(bZIP)/Promoter/Homer	+	6.68212	-
peaks899	-41	GCATGACATCAC	CRE(bZIP)/Promoter/Homer	+	6.68212	-
peaks899	-81	ATGACATCACCG	CRE(bZIP)/Promoter/Homer	-	7.45782	-
peaks893	-55	TCATGACATCAC	CRE(bZIP)/Promoter/Homer	+	6.54413	-
peaks893	49	GCATGACATCAC	CRE(bZIP)/Promoter/Homer	+	6.68212	-
peaks893	62	ATGACATCACCG	CRE(bZIP)/Promoter/Homer	-	7.45782	-
peaks893	-42	ATGACATCACCG	CRE(bZIP)/Promoter/Homer	-	7.45782	-
peaks881	28	CTGACGTCGTCC	CRE(bZIP)/Promoter/Homer	-	6.26299	-
peaks878	-75	CGGTGATGTCAT	CRE(bZIP)/Promoter/Homer	+	7.45782	-
peaks878	83	CGGTGATGTCAT	CRE(bZIP)/Promoter/Homer	+	7.45782	-
peaks878	96	GTGATGTCATGC	CRE(bZIP)/Promoter/Homer	-	6.68212	-
peaks878	-9	GTGATGTCATCC	CRE(bZIP)/Promoter/Homer	-	6.82716	-
peaks871	-63	GCATGACATCAC	CRE(bZIP)/Promoter/Homer	+	6.68212	-
peaks870	-57	GCATGACATCAC	CRE(bZIP)/Promoter/Homer	+	6.68212	-
peaks870	-4	GCATGACATCAC	CRE(bZIP)/Promoter/Homer	+	6.68212	-
peaks870	32	GGACGACGTCAG	CRE(bZIP)/Promoter/Homer	+	6.26299	-
peaks870	49	TCATGACATCAC	CRE(bZIP)/Promoter/Homer	+	6.54413	-
peaks870	9	ATGACATCACCG	CRE(bZIP)/Promoter/Homer	-	7.45782	-
peaks870	-44	ATGACATCACCG	CRE(bZIP)/Promoter/Homer	-	7.45782	-
peaks862	-64	GCATGACATCAC	CRE(bZIP)/Promoter/Homer	+	6.68212	-
peaks862	78	GGACGACGTCAC	CRE(bZIP)/Promoter/Homer	+	7.10006	-
peaks862	91	ACGACGTCACGC	CRE(bZIP)/Promoter/Homer	-	6.48693	-
peaks862	-51	ATGACATCACCG	CRE(bZIP)/Promoter/Homer	-	7.45782	-
peaks860	-3	GCGTGACATGAC	CRE(bZIP)/Promoter/Homer	+	7.48465	-
peaks860	15	ATGACATCACCG	CRE(bZIP)/Promoter/Homer	-	7.45782	-
peaks852	-28	ATGACATCACCG	CRE(bZIP)/Promoter/Homer	-	7.45782	-
peaks851	-82	CCATGACATCAC	CRE(bZIP)/Promoter/Homer	+	7.46042	-
peaks851	-29	GCATGACATCAC	CRE(bZIP)/Promoter/Homer	+	6.68212	-
peaks851	24	GCATGACATCAC	CRE(bZIP)/Promoter/Homer	+	6.68212	-
peaks851	73	ATGACGTCGGGC	CRE(bZIP)/Promoter/Homer	-	6.17939	-
peaks851	37	ATGACATCACCA	CRE(bZIP)/Promoter/Homer	-	6.54153	-
peaks851	-16	ATGACATCACCG	CRE(bZIP)/Promoter/Homer	-	7.45782	-
peaks847	-21	GCATGACATCAC	CRE(bZIP)/Promoter/Homer	+	6.68212	-
peaks847	31	GCATGACATCAC	CRE(bZIP)/Promoter/Homer	+	6.68212	-
peaks847	44	ATGACATCACCG	CRE(bZIP)/Promoter/Homer	-	7.45782	-
peaks847	-8	ATGACATCACCG	CRE(bZIP)/Promoter/Homer	-	7.45782	-
peaks846	60	GGACGACGTCAG	CRE(bZIP)/Promoter/Homer	+	6.26299	-
peaks846	77	GCATGACATCAC	CRE(bZIP)/Promoter/Homer	+	6.68212	-
peaks846	90	ATGACATCACAG	CRE(bZIP)/Promoter/Homer	-	6.06923	-
peaks842	-85	GCATGACATCAC	CRE(bZIP)/Promoter/Homer	+	6.68212	-
peaks842	-33	GCATGACATCAC	CRE(bZIP)/Promoter/Homer	+	6.68212	-
peaks842	19	GCATGACATCAC	CRE(bZIP)/Promoter/Homer	+	6.68212	-
peaks842	32	ATGACATCACCG	CRE(bZIP)/Promoter/Homer	-	7.45782	-
peaks842	-20	ATGACATCACCG	CRE(bZIP)/Promoter/Homer	-	7.45782	-
peaks841	33	GCATGACATCAC	CRE(bZIP)/Promoter/Homer	+	6.68212	-
peaks841	46	ATGACATCACCG	CRE(bZIP)/Promoter/Homer	-	7.45782	-
peaks838	-95	GCATGACATCAC	CRE(bZIP)/Promoter/Homer	+	6.68212	-
peaks838	-43	GCATGACATCAC	CRE(bZIP)/Promoter/Homer	+	6.68212	-
peaks838	-30	ATGACATCACCG	CRE(bZIP)/Promoter/Homer	-	7.45782	-
peaks838	-82	ATGACATCACCA	CRE(bZIP)/Promoter/Homer	-	6.54153	-
peaks837	32	CGGTGATGTCAT	CRE(bZIP)/Promoter/Homer	+	7.45782	-
peaks837	45	GTGATGTCATGC	CRE(bZIP)/Promoter/Homer	-	6.68212	-
peaks836	-68	CGGTGATGTCAT	CRE(bZIP)/Promoter/Homer	+	7.45782	-
peaks836	-2	GTGATGTCATGC	CRE(bZIP)/Promoter/Homer	-	6.68212	-
peaks836	-55	GTGATGTCATGC	CRE(bZIP)/Promoter/Homer	-	6.68212	-
peaks830	-92	GCATGACATCAC	CRE(bZIP)/Promoter/Homer	+	6.68212	-
peaks830	-79	ATGACATCACCG	CRE(bZIP)/Promoter/Homer	-	7.45782	-
peaks825	31	TGGTGATGTCAT	CRE(bZIP)/Promoter/Homer	+	6.54153	-
peaks825	44	GTGATGTCATGC	CRE(bZIP)/Promoter/Homer	-	6.68212	-
peaks825	-62	GTGATGTCATGC	CRE(bZIP)/Promoter/Homer	-	6.68212	-
peaks823	10	CGGTGACGTCAT	CRE(bZIP)/Promoter/Homer	+	11.2502	-
peaks823	76	GTGATGTCATGC	CRE(bZIP)/Promoter/Homer	-	6.68212	-
peaks823	23	GTGACGTCATGC	CRE(bZIP)/Promoter/Homer	-	10.4291	-
peaks816	14	GCATGACATCAC	CRE(bZIP)/Promoter/Homer	+	6.68212	-
peaks816	50	GGACGACGTCAG	CRE(bZIP)/Promoter/Homer	+	6.26299	-
peaks815	-96	GGGTGATGTCAT	CRE(bZIP)/Promoter/Homer	+	6.67952	-
peaks815	-79	GCCTGACGTCAT	CRE(bZIP)/Promoter/Homer	+	9.65342	-
peaks815	-31	GTGATGTCATGC	CRE(bZIP)/Promoter/Homer	-	6.68212	-
peaks815	-66	CTGACGTCATCC	CRE(bZIP)/Promoter/Homer	-	9.73702	-
peaks814	-100	CGGTGATGTCAT	CRE(bZIP)/Promoter/Homer	+	7.45782	-
peaks814	-34	GTGATGTCATGC	CRE(bZIP)/Promoter/Homer	-	6.68212	-
peaks814	-87	GTGATGTCATGC	CRE(bZIP)/Promoter/Homer	-	6.68212	-
peaks813	92	GTGATGTCATGC	CRE(bZIP)/Promoter/Homer	-	6.68212	-
peaks811	18	TGGTGATGTCAT	CRE(bZIP)/Promoter/Homer	+	6.54153	-
peaks811	31	GTGATGTCATGC	CRE(bZIP)/Promoter/Homer	-	6.68212	-
peaks809	-31	GCCCGACGTCAT	CRE(bZIP)/Promoter/Homer	+	6.17939	-
peaks809	71	GTGATGTCATGC	CRE(bZIP)/Promoter/Homer	-	6.68212	-
peaks803	-25	GCCCGACGTCAT	CRE(bZIP)/Promoter/Homer	+	6.17939	-
peaks801	-70	GCATGACATCAC	CRE(bZIP)/Promoter/Homer	+	6.68212	-
peaks801	18	GGACGACGTCAG	CRE(bZIP)/Promoter/Homer	+	6.26299	-
peaks801	31	ACGACGTCAGCC	CRE(bZIP)/Promoter/Homer	-	5.9585	-
peaks801	-57	ATGACATCACCG	CRE(bZIP)/Promoter/Homer	-	7.45782	-
peaks800	13	GCATGACATCAC	CRE(bZIP)/Promoter/Homer	+	6.68212	-
peaks800	66	GCATGACATCAC	CRE(bZIP)/Promoter/Homer	+	6.68212	-
peaks800	79	ATGACATCACCG	CRE(bZIP)/Promoter/Homer	-	7.45782	-
peaks800	26	ATGACATCACCC	CRE(bZIP)/Promoter/Homer	-	6.67952	-
peaks794	-9	CGGTGATGTCAT	CRE(bZIP)/Promoter/Homer	+	7.45782	-
peaks794	9	GTCATGTCACGC	CRE(bZIP)/Promoter/Homer	-	7.48465	-
peaks788	-35	CGGTGATGTCAT	CRE(bZIP)/Promoter/Homer	+	7.45782	-
peaks788	17	CTGTGATGTCAT	CRE(bZIP)/Promoter/Homer	+	6.06923	-
peaks788	30	GTGATGTCATCC	CRE(bZIP)/Promoter/Homer	-	6.82716	-
peaks788	-22	GTGATGTCATGC	CRE(bZIP)/Promoter/Homer	-	6.68212	-
peaks787	-50	CGGTGATGTCAT	CRE(bZIP)/Promoter/Homer	+	7.45782	-
peaks787	-37	GTGATGTCATGC	CRE(bZIP)/Promoter/Homer	-	6.68212	-
peaks784	-14	TGGTGATGTCAT	CRE(bZIP)/Promoter/Homer	+	6.54153	-
peaks784	39	CGGTGATGTCAT	CRE(bZIP)/Promoter/Homer	+	7.45782	-
peaks784	52	GTGATGTCATGC	CRE(bZIP)/Promoter/Homer	-	6.68212	-
peaks784	-1	GTGATGTCATGC	CRE(bZIP)/Promoter/Homer	-	6.68212	-
peaks777	-12	GCATGACATCAC	CRE(bZIP)/Promoter/Homer	+	6.68212	-
peaks777	1	ATGACATCACCA	CRE(bZIP)/Promoter/Homer	-	6.54153	-
peaks776	-78	TAGTGACGTCAT	CRE(bZIP)/Promoter/Homer	+	8.59782	-
peaks776	-26	TGGTGATGTCAT	CRE(bZIP)/Promoter/Homer	+	6.54153	-
peaks776	80	CGGTGATGTCAT	CRE(bZIP)/Promoter/Homer	+	7.45782	-
peaks776	93	GTGATGTCATGC	CRE(bZIP)/Promoter/Homer	-	6.68212	-
peaks776	40	GTGATGTCATGC	CRE(bZIP)/Promoter/Homer	-	6.68212	-
peaks776	-13	GTGATGTCATGC	CRE(bZIP)/Promoter/Homer	-	6.68212	-
peaks776	-65	GTGACGTCATGC	CRE(bZIP)/Promoter/Homer	-	10.4291	-
peaks775	-74	GCGTGACATGAC	CRE(bZIP)/Promoter/Homer	+	7.48465	-
peaks774	6	GAATGACGTCAG	CRE(bZIP)/Promoter/Homer	+	8.00089	-
peaks774	19	ATGACGTCAGGC	CRE(bZIP)/Promoter/Homer	-	9.65342	-
peaks773	42	GCCCGACGTCAT	CRE(bZIP)/Promoter/Homer	+	6.17939	-
peaks769	-82	GGCTGACGTCGG	CRE(bZIP)/Promoter/Homer	+	7.42246	-
peaks769	-12	GCATGACATCAC	CRE(bZIP)/Promoter/Homer	+	6.68212	-
peaks769	1	ATGACATCACCA	CRE(bZIP)/Promoter/Homer	-	6.54153	-
peaks769	-69	CTGACGTCGGGC	CRE(bZIP)/Promoter/Homer	-	7.64335	-
peaks768	60	ATGACGTCGGGC	CRE(bZIP)/Promoter/Homer	-	6.17939	-
peaks758	29	CTGACGTCAAAA	CRE(bZIP)/Promoter/Homer	-	7.05028	-
peaks757	-84	GCCCGACGTCAT	CRE(bZIP)/Promoter/Homer	+	6.17939	-
peaks753	87	GGACGACGTCAG	CRE(bZIP)/Promoter/Homer	+	6.26299	-
peaks740	-63	GCATGACATCAC	CRE(bZIP)/Promoter/Homer	+	6.68212	-
peaks739	4	ATGACGTCGGGC	CRE(bZIP)/Promoter/Homer	-	6.17939	-
peaks738	18	GAATGACGTCAG	CRE(bZIP)/Promoter/Homer	+	8.00089	-
peaks738	31	ATGACGTCAGGC	CRE(bZIP)/Promoter/Homer	-	9.65342	-
peaks733	8	GCATGACATCAC	CRE(bZIP)/Promoter/Homer	+	6.68212	-
peaks733	21	ATGACATCACCA	CRE(bZIP)/Promoter/Homer	-	6.54153	-
peaks733	-49	ATGACGTCGGGC	CRE(bZIP)/Promoter/Homer	-	6.17939	-
peaks724	41	CGGTGATGTCAT	CRE(bZIP)/Promoter/Homer	+	7.45782	-
peaks724	54	GTGATGTCATGC	CRE(bZIP)/Promoter/Homer	-	6.68212	-
peaks720	-2	GCATGACATCAC	CRE(bZIP)/Promoter/Homer	+	6.68212	-
peaks720	11	ATGACATCACCA	CRE(bZIP)/Promoter/Homer	-	6.54153	-
peaks717	-76	GCATGACATCAC	CRE(bZIP)/Promoter/Homer	+	6.68212	-
peaks717	82	GCATGACATCAC	CRE(bZIP)/Promoter/Homer	+	6.68212	-
peaks717	95	ATGACATCACCG	CRE(bZIP)/Promoter/Homer	-	7.45782	-
peaks717	-63	ATGACATCACCG	CRE(bZIP)/Promoter/Homer	-	7.45782	-
peaks707	16	CGGTGATGTCAT	CRE(bZIP)/Promoter/Homer	+	7.45782	-
peaks707	69	CGGTGATGTCAT	CRE(bZIP)/Promoter/Homer	+	7.45782	-
peaks707	29	GTGATGTCATGC	CRE(bZIP)/Promoter/Homer	-	6.68212	-
peaks707	-24	GTGATGTCATGC	CRE(bZIP)/Promoter/Homer	-	6.68212	-
peaks701	-61	GCATGACATCAC	CRE(bZIP)/Promoter/Homer	+	6.68212	-
peaks701	44	GCATGACATCAC	CRE(bZIP)/Promoter/Homer	+	6.68212	-
peaks701	57	ATGACATCACCG	CRE(bZIP)/Promoter/Homer	-	7.45782	-
peaks701	-48	ATGACATCACCG	CRE(bZIP)/Promoter/Homer	-	7.45782	-
peaks699	25	GCATGACATCAC	CRE(bZIP)/Promoter/Homer	+	6.68212	-
peaks699	38	ATGACATCACCA	CRE(bZIP)/Promoter/Homer	-	6.54153	-
peaks699	-14	ATGACATCACCC	CRE(bZIP)/Promoter/Homer	-	6.67952	-
peaks698	-96	GCATGACATCAC	CRE(bZIP)/Promoter/Homer	+	6.68212	-
peaks698	-83	ATGACATCACCC	CRE(bZIP)/Promoter/Homer	-	6.67952	-
peaks693	-29	ATGACGTCGGGC	CRE(bZIP)/Promoter/Homer	-	6.17939	-
peaks683	74	GCATGACATCAC	CRE(bZIP)/Promoter/Homer	+	6.68212	-
peaks680	-25	GTGATGTCATGC	CRE(bZIP)/Promoter/Homer	-	6.68212	-
peaks675	-86	CGGTGATGTCAT	CRE(bZIP)/Promoter/Homer	+	7.45782	-
peaks675	-33	CGGTGATGTCAT	CRE(bZIP)/Promoter/Homer	+	7.45782	-
peaks675	85	GTGATGTCATGC	CRE(bZIP)/Promoter/Homer	-	6.68212	-
peaks675	-20	GTGATGTCATGC	CRE(bZIP)/Promoter/Homer	-	6.68212	-
peaks675	-73	GTGATGTCATGC	CRE(bZIP)/Promoter/Homer	-	6.68212	-
peaks667	-30	TCATGACATCAC	CRE(bZIP)/Promoter/Homer	+	6.54413	-
peaks667	23	TCATGACATCAC	CRE(bZIP)/Promoter/Homer	+	6.54413	-
peaks667	75	GCATGACATCAC	CRE(bZIP)/Promoter/Homer	+	6.68212	-
peaks667	88	ATGACATCACCG	CRE(bZIP)/Promoter/Homer	-	7.45782	-
peaks667	36	ATGACATCACCG	CRE(bZIP)/Promoter/Homer	-	7.45782	-
peaks666	-41	GCATGACATCAC	CRE(bZIP)/Promoter/Homer	+	6.68212	-
peaks666	-28	ATGACATCACCG	CRE(bZIP)/Promoter/Homer	-	7.45782	-
peaks665	-77	GCATGACATCAC	CRE(bZIP)/Promoter/Homer	+	6.68212	-
peaks665	28	GCATGACATCAC	CRE(bZIP)/Promoter/Homer	+	6.68212	-
peaks665	41	ATGACATCACCG	CRE(bZIP)/Promoter/Homer	-	7.45782	-
peaks665	-64	ATGACATCACCG	CRE(bZIP)/Promoter/Homer	-	7.45782	-
peaks664	-77	GCATGACATCAC	CRE(bZIP)/Promoter/Homer	+	6.68212	-
peaks664	28	GCATGACATCAC	CRE(bZIP)/Promoter/Homer	+	6.68212	-
peaks664	77	ATGACGTCGGGC	CRE(bZIP)/Promoter/Homer	-	6.17939	-
peaks664	-64	ATGACATCACCA	CRE(bZIP)/Promoter/Homer	-	6.54153	-
peaks663	41	CGGTCACATGAC	CRE(bZIP)/Promoter/Homer	+	7.04286	-
peaks661	74	ATGACGTCGGGC	CRE(bZIP)/Promoter/Homer	-	6.17939	-
peaks659	70	GCCTGACGTCAT	CRE(bZIP)/Promoter/Homer	+	9.65342	-
peaks659	83	CTGACGTCATCC	CRE(bZIP)/Promoter/Homer	-	9.73702	-
peaks657	-92	GCATGACATCAC	CRE(bZIP)/Promoter/Homer	+	6.68212	-
peaks657	-40	GCATGACATCAC	CRE(bZIP)/Promoter/Homer	+	6.68212	-
peaks657	13	GCATGACATCAC	CRE(bZIP)/Promoter/Homer	+	6.68212	-
peaks657	79	ATGACATCACCG	CRE(bZIP)/Promoter/Homer	-	7.45782	-
peaks657	26	ATGACATCACCG	CRE(bZIP)/Promoter/Homer	-	7.45782	-
peaks657	-27	ATGACATCACCG	CRE(bZIP)/Promoter/Homer	-	7.45782	-
peaks657	-79	ATGACATCACCG	CRE(bZIP)/Promoter/Homer	-	7.45782	-
peaks656	76	ATGACATCACCG	CRE(bZIP)/Promoter/Homer	-	7.45782	-
peaks655	-98	CCATGACATCAC	CRE(bZIP)/Promoter/Homer	+	7.46042	-
peaks655	7	GCATGACATCAC	CRE(bZIP)/Promoter/Homer	+	6.68212	-
peaks655	60	GCATGACATCAC	CRE(bZIP)/Promoter/Homer	+	6.68212	-
peaks655	73	ATGACATCACCG	CRE(bZIP)/Promoter/Homer	-	7.45782	-
peaks655	20	ATGACATCACCA	CRE(bZIP)/Promoter/Homer	-	6.54153	-
peaks655	-85	ATGACATCACCG	CRE(bZIP)/Promoter/Homer	-	7.45782	-
peaks654	-31	GCATGACATCAC	CRE(bZIP)/Promoter/Homer	+	6.68212	-
peaks654	-18	ATGACATCACCG	CRE(bZIP)/Promoter/Homer	-	7.45782	-
peaks654	-88	ATGACGTCGGGC	CRE(bZIP)/Promoter/Homer	-	6.17939	-
peaks653	5	GCATGACATCAC	CRE(bZIP)/Promoter/Homer	+	6.68212	-
peaks652	-100	CCATGACATCAC	CRE(bZIP)/Promoter/Homer	+	7.46042	-
peaks652	-48	GCATGACATCAC	CRE(bZIP)/Promoter/Homer	+	6.68212	-
peaks652	4	GCATGACATCAC	CRE(bZIP)/Promoter/Homer	+	6.68212	-
peaks652	57	GCATGACATCAC	CRE(bZIP)/Promoter/Homer	+	6.68212	-
peaks652	70	ATGACATCACCG	CRE(bZIP)/Promoter/Homer	-	7.45782	-
peaks652	17	ATGACATCACCG	CRE(bZIP)/Promoter/Homer	-	7.45782	-
peaks652	-87	ATGACATCACCG	CRE(bZIP)/Promoter/Homer	-	7.45782	-
peaks646	62	GCATGACATCAC	CRE(bZIP)/Promoter/Homer	+	6.68212	-
peaks646	75	ATGACATCACCG	CRE(bZIP)/Promoter/Homer	-	7.45782	-
peaks643	-43	GCATGACATCAC	CRE(bZIP)/Promoter/Homer	+	6.68212	-
peaks641	-14	GCATGACATCAC	CRE(bZIP)/Promoter/Homer	+	6.68212	-
peaks641	38	GCATGACATCAC	CRE(bZIP)/Promoter/Homer	+	6.68212	-
peaks640	-55	GCATGACATCAC	CRE(bZIP)/Promoter/Homer	+	6.68212	-
peaks640	-3	GCATGACATCAC	CRE(bZIP)/Promoter/Homer	+	6.68212	-
peaks640	10	ATGACATCACCG	CRE(bZIP)/Promoter/Homer	-	7.45782	-
peaks638	35	CTGACATCATCC	CRE(bZIP)/Promoter/Homer	-	5.9446	-
peaks637	41	GCCTGACGTGAT	CRE(bZIP)/Promoter/Homer	+	8.25708	-
peaks637	54	CTGACGTGATCC	CRE(bZIP)/Promoter/Homer	-	8.37189	-
peaks633	-92	GGACGACGTCAG	CRE(bZIP)/Promoter/Homer	+	6.26299	-
peaks629	-60	ATGACGTCGGGC	CRE(bZIP)/Promoter/Homer	-	6.17939	-
peaks627	-77	CGGTGATGTCAT	CRE(bZIP)/Promoter/Homer	+	7.45782	-
peaks627	28	CGGTGATGTCAT	CRE(bZIP)/Promoter/Homer	+	7.45782	-
peaks627	81	CGGTGATGTCAT	CRE(bZIP)/Promoter/Homer	+	7.45782	-
peaks627	94	GTGATGTCATGC	CRE(bZIP)/Promoter/Homer	-	6.68212	-
peaks627	41	GTGATGTCATGC	CRE(bZIP)/Promoter/Homer	-	6.68212	-
peaks627	-12	GTGATGTCATGC	CRE(bZIP)/Promoter/Homer	-	6.68212	-
peaks627	-64	GTGATGTCATGC	CRE(bZIP)/Promoter/Homer	-	6.68212	-
peaks626	-13	CTGACGTCGTCC	CRE(bZIP)/Promoter/Homer	-	6.26299	-
peaks625	-9	TGGTGATGTCAT	CRE(bZIP)/Promoter/Homer	+	6.54153	-
peaks625	56	GTGATGTCATGC	CRE(bZIP)/Promoter/Homer	-	6.68212	-
peaks625	4	GTGATGTCATGC	CRE(bZIP)/Promoter/Homer	-	6.68212	-
peaks625	-48	GTGATGTCATGC	CRE(bZIP)/Promoter/Homer	-	6.68212	-
peaks623	-100	CGGTGATGTCAT	CRE(bZIP)/Promoter/Homer	+	7.45782	-
peaks623	-87	GTGATGTCATGC	CRE(bZIP)/Promoter/Homer	-	6.68212	-
peaks621	36	ATGACGTCGGGC	CRE(bZIP)/Promoter/Homer	-	6.17939	-
peaks619	72	GAATGACGTCAG	CRE(bZIP)/Promoter/Homer	+	8.00089	-
peaks619	85	ATGACGTCAGGC	CRE(bZIP)/Promoter/Homer	-	9.65342	-
peaks619	32	ATGACGTCGGGC	CRE(bZIP)/Promoter/Homer	-	6.17939	-
peaks616	17	CGGTGATGTCAT	CRE(bZIP)/Promoter/Homer	+	7.45782	-
peaks616	70	TGGTGATGTCAT	CRE(bZIP)/Promoter/Homer	+	6.54153	-
peaks616	83	GTGATGTCATGC	CRE(bZIP)/Promoter/Homer	-	6.68212	-
peaks616	30	GTGATGTCATGC	CRE(bZIP)/Promoter/Homer	-	6.68212	-
peaks615	-64	CTGACGTCGTCC	CRE(bZIP)/Promoter/Homer	-	6.26299	-
peaks614	-39	GGGTGATGTCAT	CRE(bZIP)/Promoter/Homer	+	6.67952	-
peaks614	14	CGGTGATGTCAT	CRE(bZIP)/Promoter/Homer	+	7.45782	-
peaks614	31	GCCCGACGTCAT	CRE(bZIP)/Promoter/Homer	+	6.17939	-
peaks614	27	GTGATGTCATGC	CRE(bZIP)/Promoter/Homer	-	6.68212	-
peaks613	-48	TGGTGATGTCAT	CRE(bZIP)/Promoter/Homer	+	6.54153	-
peaks613	-31	GCCCGACGTCAT	CRE(bZIP)/Promoter/Homer	+	6.17939	-
peaks613	5	TGGTGATGTCAT	CRE(bZIP)/Promoter/Homer	+	6.54153	-
peaks613	71	GTGATGTCATGC	CRE(bZIP)/Promoter/Homer	-	6.68212	-
peaks613	18	GTGATGTCATGC	CRE(bZIP)/Promoter/Homer	-	6.68212	-
peaks613	-35	GTGATGTCATGC	CRE(bZIP)/Promoter/Homer	-	6.68212	-
peaks613	-88	GTGATGTCATGC	CRE(bZIP)/Promoter/Homer	-	6.68212	-
peaks612	-92	GGCTGATGTCAT	CRE(bZIP)/Promoter/Homer	+	6.00604	-
peaks612	14	CGGTGATGTCAT	CRE(bZIP)/Promoter/Homer	+	7.45782	-
peaks612	27	GTGATGTCATGC	CRE(bZIP)/Promoter/Homer	-	6.68212	-
peaks600	17	GCATGACATCAC	CRE(bZIP)/Promoter/Homer	+	6.68212	-
peaks600	70	CCATGACGTCAC	CRE(bZIP)/Promoter/Homer	+	11.2074	-
peaks600	83	ATGACGTCACCG	CRE(bZIP)/Promoter/Homer	-	11.2502	-
peaks599	1	GCATGACATCAC	CRE(bZIP)/Promoter/Homer	+	6.68212	-
peaks596	-80	ATGACGTCGGGC	CRE(bZIP)/Promoter/Homer	-	6.17939	-
peaks595	-78	ATCACATCACCG	CRE(bZIP)/Promoter/Homer	-	6.06148	-
peaks592	44	GCATGACATCAC	CRE(bZIP)/Promoter/Homer	+	6.68212	-
peaks589	-43	GGATGATGTCAG	CRE(bZIP)/Promoter/Homer	+	5.9446	-
peaks585	-57	GGATGACGTCAT	CRE(bZIP)/Promoter/Homer	+	8.27305	-
peaks585	-44	ATGACGTCATTC	CRE(bZIP)/Promoter/Homer	-	6.53693	-
peaks584	-58	GGACGACGTCAG	CRE(bZIP)/Promoter/Homer	+	6.26299	-
peaks581	74	GGATGATGTCAG	CRE(bZIP)/Promoter/Homer	+	5.9446	-
peaks580	-97	GGACGACGTCAG	CRE(bZIP)/Promoter/Homer	+	6.26299	-
peaks578	-54	ATGACATCACCG	CRE(bZIP)/Promoter/Homer	-	7.45782	-
peaks577	-5	GCATGACATCAC	CRE(bZIP)/Promoter/Homer	+	6.68212	-
peaks577	47	GCATGACATCAC	CRE(bZIP)/Promoter/Homer	+	6.68212	-
peaks577	60	ATGACATCACCG	CRE(bZIP)/Promoter/Homer	-	7.45782	-
peaks576	24	GCATGACATCAC	CRE(bZIP)/Promoter/Homer	+	6.68212	-
peaks576	76	GCATGACATCAC	CRE(bZIP)/Promoter/Homer	+	6.68212	-
peaks576	37	ATGACATCACCG	CRE(bZIP)/Promoter/Homer	-	7.45782	-
peaks574	-100	GCATGACATCAC	CRE(bZIP)/Promoter/Homer	+	6.68212	-
peaks573	49	GCATGACATCAC	CRE(bZIP)/Promoter/Homer	+	6.68212	-
peaks573	62	ATGACATCACCG	CRE(bZIP)/Promoter/Homer	-	7.45782	-
peaks572	10	GCATGACATCAC	CRE(bZIP)/Promoter/Homer	+	6.68212	-
peaks572	-30	ATGACATCACCA	CRE(bZIP)/Promoter/Homer	-	6.54153	-
peaks570	-14	CGGTGATGTCAT	CRE(bZIP)/Promoter/Homer	+	7.45782	-
peaks570	-1	GTGATGTCATGC	CRE(bZIP)/Promoter/Homer	-	6.68212	-
peaks567	-39	CGGTGACGTCAT	CRE(bZIP)/Promoter/Homer	+	11.2502	-
peaks567	14	GGCTGATGTCAT	CRE(bZIP)/Promoter/Homer	+	6.00604	-
peaks567	-26	GTGACGTCATGC	CRE(bZIP)/Promoter/Homer	-	10.4291	-
peaks566	-24	CGGTGATGTCAT	CRE(bZIP)/Promoter/Homer	+	7.45782	-
peaks566	28	CGGTGATGTCAT	CRE(bZIP)/Promoter/Homer	+	7.45782	-
peaks566	80	CGGTGATGTCAT	CRE(bZIP)/Promoter/Homer	+	7.45782	-
peaks566	98	GTCATGTCACGC	CRE(bZIP)/Promoter/Homer	-	7.48465	-
peaks566	41	GTGATGTCATGC	CRE(bZIP)/Promoter/Homer	-	6.68212	-
peaks566	-11	GTGATGTCATGC	CRE(bZIP)/Promoter/Homer	-	6.68212	-
peaks564	52	GGGTGATGTCAT	CRE(bZIP)/Promoter/Homer	+	6.67952	-
peaks564	65	GTGATGTCATGC	CRE(bZIP)/Promoter/Homer	-	6.68212	-
peaks563	-40	CCCTGACGTCGT	CRE(bZIP)/Promoter/Homer	+	6.59176	-
peaks559	-4	GCCTGACGTCAT	CRE(bZIP)/Promoter/Homer	+	9.65342	-
peaks559	9	CTGACGTCATTC	CRE(bZIP)/Promoter/Homer	-	8.00089	-
peaks558	77	TCTTGACGTCAT	CRE(bZIP)/Promoter/Homer	+	6.82986	-
peaks549	14	GCCCGACGTCAT	CRE(bZIP)/Promoter/Homer	+	6.17939	-
peaks546	59	GCCCGACGTCAT	CRE(bZIP)/Promoter/Homer	+	6.17939	-
peaks544	19	GCCTGACGTCAT	CRE(bZIP)/Promoter/Homer	+	9.65342	-
peaks544	32	CTGACGTCATTC	CRE(bZIP)/Promoter/Homer	-	8.00089	-
peaks542	-14	CGGTGATGTCAT	CRE(bZIP)/Promoter/Homer	+	7.45782	-
peaks542	3	GCCCGACGTCAT	CRE(bZIP)/Promoter/Homer	+	6.17939	-
peaks542	-1	GTGATGTCATGC	CRE(bZIP)/Promoter/Homer	-	6.68212	-
peaks539	-99	GCCCGACGTCAT	CRE(bZIP)/Promoter/Homer	+	6.17939	-
peaks539	-63	CGGTGATGTCAT	CRE(bZIP)/Promoter/Homer	+	7.45782	-
peaks539	44	CGCTGATGTCAT	CRE(bZIP)/Promoter/Homer	+	6.78435	-
peaks539	-50	GTGATGTCATGC	CRE(bZIP)/Promoter/Homer	-	6.68212	-
peaks538	-48	GCATGACATCAC	CRE(bZIP)/Promoter/Homer	+	6.68212	-
peaks538	5	GCATGACATCAC	CRE(bZIP)/Promoter/Homer	+	6.68212	-
peaks538	18	ATGACATCACCG	CRE(bZIP)/Promoter/Homer	-	7.45782	-
peaks538	-35	ATGACATCACCG	CRE(bZIP)/Promoter/Homer	-	7.45782	-
peaks538	-88	ATGACATCACCG	CRE(bZIP)/Promoter/Homer	-	7.45782	-
peaks537	-82	GCATGACATCAC	CRE(bZIP)/Promoter/Homer	+	6.68212	-
peaks536	-88	GCATGACATCAC	CRE(bZIP)/Promoter/Homer	+	6.68212	-
peaks536	18	GCATGACATCAC	CRE(bZIP)/Promoter/Homer	+	6.68212	-
peaks536	31	ATGACATCACCG	CRE(bZIP)/Promoter/Homer	-	7.45782	-
peaks536	-75	ATGACATCACCG	CRE(bZIP)/Promoter/Homer	-	7.45782	-
peaks533	21	GCATGACATCAC	CRE(bZIP)/Promoter/Homer	+	6.68212	-
peaks533	74	GCATGACATCAC	CRE(bZIP)/Promoter/Homer	+	6.68212	-
peaks533	87	ATGACATCACCG	CRE(bZIP)/Promoter/Homer	-	7.45782	-
peaks533	34	ATGACATCACCG	CRE(bZIP)/Promoter/Homer	-	7.45782	-
peaks532	30	GCATGACATCAC	CRE(bZIP)/Promoter/Homer	+	6.68212	-
peaks530	-11	GCATGACATCAC	CRE(bZIP)/Promoter/Homer	+	6.68212	-
peaks530	2	ATGACATCACCG	CRE(bZIP)/Promoter/Homer	-	7.45782	-
peaks529	-55	GCATGACATCAC	CRE(bZIP)/Promoter/Homer	+	6.68212	-
peaks529	-2	GCATGACATCAC	CRE(bZIP)/Promoter/Homer	+	6.68212	-
peaks529	51	GCATGACATCAC	CRE(bZIP)/Promoter/Homer	+	6.68212	-
peaks529	64	ATGACATCACCG	CRE(bZIP)/Promoter/Homer	-	7.45782	-
peaks529	11	ATGACATCACCA	CRE(bZIP)/Promoter/Homer	-	6.54153	-
peaks529	-42	ATGACATCACCG	CRE(bZIP)/Promoter/Homer	-	7.45782	-
peaks527	-54	GCATGACATCAC	CRE(bZIP)/Promoter/Homer	+	6.68212	-
peaks527	-2	GCATGACATCAC	CRE(bZIP)/Promoter/Homer	+	6.68212	-
peaks527	49	GCATGACATCAC	CRE(bZIP)/Promoter/Homer	+	6.68212	-
peaks527	62	ATGACATCACCG	CRE(bZIP)/Promoter/Homer	-	7.45782	-
peaks527	-41	ATGACATCACCG	CRE(bZIP)/Promoter/Homer	-	7.45782	-
peaks524	-78	GTGATGTCATGC	CRE(bZIP)/Promoter/Homer	-	6.68212	-
peaks523	46	CGATGACGTCAT	CRE(bZIP)/Promoter/Homer	+	9.05136	-
peaks523	59	ATGACGTCATGC	CRE(bZIP)/Promoter/Homer	-	8.12801	-
peaks522	-67	CGGTGATGTCAT	CRE(bZIP)/Promoter/Homer	+	7.45782	-
peaks522	-54	GTGATGTCATGC	CRE(bZIP)/Promoter/Homer	-	6.68212	-
peaks521	79	GTGATGTCATGC	CRE(bZIP)/Promoter/Homer	-	6.68212	-
peaks518	-26	CGGTGATGTCAT	CRE(bZIP)/Promoter/Homer	+	7.45782	-
peaks517	-76	GCCCGACGTCAT	CRE(bZIP)/Promoter/Homer	+	6.17939	-
peaks517	66	CGGTGATGTCAT	CRE(bZIP)/Promoter/Homer	+	7.45782	-
peaks517	79	GTGATGTCATGC	CRE(bZIP)/Promoter/Homer	-	6.68212	-
peaks516	-70	GCTTGACGTCAT	CRE(bZIP)/Promoter/Homer	+	6.96784	-
peaks515	-90	TGGTGACGTCAT	CRE(bZIP)/Promoter/Homer	+	10.3339	-
peaks515	-77	GTGACGTCATAC	CRE(bZIP)/Promoter/Homer	-	9.18551	-
peaks514	-33	CGGTGATGTCAT	CRE(bZIP)/Promoter/Homer	+	7.45782	-
peaks514	19	TGGTGATGTCAT	CRE(bZIP)/Promoter/Homer	+	6.54153	-
peaks514	32	GTGATGTCATGC	CRE(bZIP)/Promoter/Homer	-	6.68212	-
peaks514	-20	GTGATGTCATGC	CRE(bZIP)/Promoter/Homer	-	6.68212	-
peaks513	-78	TGGTGATGTCAT	CRE(bZIP)/Promoter/Homer	+	6.54153	-
peaks513	-25	CGGTGATGTCAT	CRE(bZIP)/Promoter/Homer	+	7.45782	-
peaks513	28	CGGTGATGTCAT	CRE(bZIP)/Promoter/Homer	+	7.45782	-
peaks513	41	GTGATGTCATGC	CRE(bZIP)/Promoter/Homer	-	6.68212	-
peaks513	-12	GTGATGTCATGC	CRE(bZIP)/Promoter/Homer	-	6.68212	-
peaks513	-65	GTGATGTCATGC	CRE(bZIP)/Promoter/Homer	-	6.68212	-
peaks511	19	GGACGACGTCAG	CRE(bZIP)/Promoter/Homer	+	6.26299	-
peaks511	-21	ATGACGTCGGGC	CRE(bZIP)/Promoter/Homer	-	6.17939	-
peaks509	-30	GCATGACATCAC	CRE(bZIP)/Promoter/Homer	+	6.68212	-
peaks509	21	GCATGACATCAC	CRE(bZIP)/Promoter/Homer	+	6.68212	-
peaks509	34	ATGACATCACCG	CRE(bZIP)/Promoter/Homer	-	7.45782	-
peaks508	-14	GCATGACATCAC	CRE(bZIP)/Promoter/Homer	+	6.68212	-
peaks508	-1	ATGACATCACCG	CRE(bZIP)/Promoter/Homer	-	7.45782	-
peaks506	54	GAATGACGTCAG	CRE(bZIP)/Promoter/Homer	+	8.00089	-
peaks506	67	ATGACGTCAGGC	CRE(bZIP)/Promoter/Homer	-	9.65342	-
peaks505	24	ATGACGTCGGGA	CRE(bZIP)/Promoter/Homer	-	6.0414	-
peaks503	11	ATGACGTCGGGC	CRE(bZIP)/Promoter/Homer	-	6.17939	-
peaks502	-99	CGGTGATGTCAT	CRE(bZIP)/Promoter/Homer	+	7.45782	-
peaks502	76	GCCCGACGTCAT	CRE(bZIP)/Promoter/Homer	+	6.17939	-
peaks502	-86	GTGATGTCATGC	CRE(bZIP)/Promoter/Homer	-	6.68212	-
peaks500	-36	TGCCGACGTCAT	CRE(bZIP)/Promoter/Homer	+	6.18644	-
peaks500	17	GCCCGACGTCAT	CRE(bZIP)/Promoter/Homer	+	6.17939	-
peaks499	-36	CGGTGATGTGAT	CRE(bZIP)/Promoter/Homer	+	6.06148	-
peaks499	-31	ATGTGATGTCAC	CRE(bZIP)/Promoter/Homer	+	6.66451	-
peaks499	-18	GTGATGTCACGC	CRE(bZIP)/Promoter/Homer	-	8.881	-
peaks498	-93	GCCCGACGTCAT	CRE(bZIP)/Promoter/Homer	+	6.17939	-
peaks498	-57	CGGTGATGTCAT	CRE(bZIP)/Promoter/Homer	+	7.45782	-
peaks498	-4	CGGTGATGTCAT	CRE(bZIP)/Promoter/Homer	+	7.45782	-
peaks498	9	GTGATGTCATGC	CRE(bZIP)/Promoter/Homer	-	6.68212	-
peaks498	-44	GTGATGTCATGC	CRE(bZIP)/Promoter/Homer	-	6.68212	-
peaks497	89	GTGATGTCATGC	CRE(bZIP)/Promoter/Homer	-	6.68212	-
peaks496	40	GTGATGTCATGC	CRE(bZIP)/Promoter/Homer	-	6.68212	-
peaks495	12	GCCCGACGTCAT	CRE(bZIP)/Promoter/Homer	+	6.17939	-
peaks494	-40	CGGTGATGTCAT	CRE(bZIP)/Promoter/Homer	+	7.45782	-
peaks494	11	CGGTGATGTCAT	CRE(bZIP)/Promoter/Homer	+	7.45782	-
peaks494	24	GTGATGTCATGC	CRE(bZIP)/Promoter/Homer	-	6.68212	-
peaks494	-27	GTGATGTCATGC	CRE(bZIP)/Promoter/Homer	-	6.68212	-
peaks494	-80	GTGATGTCATGC	CRE(bZIP)/Promoter/Homer	-	6.68212	-
peaks492	-20	CGGTGATGTCAT	CRE(bZIP)/Promoter/Homer	+	7.45782	-
peaks492	-7	GTGATGTCATGC	CRE(bZIP)/Promoter/Homer	-	6.68212	-
peaks491	-79	CGGTGATGTCAT	CRE(bZIP)/Promoter/Homer	+	7.45782	-
peaks491	-27	TGGTGATGTCAT	CRE(bZIP)/Promoter/Homer	+	6.54153	-
peaks491	-14	GTGATGTCATGC	CRE(bZIP)/Promoter/Homer	-	6.68212	-
peaks491	-66	GTGATGTCATGC	CRE(bZIP)/Promoter/Homer	-	6.68212	-
peaks490	-1	ACCTGACGTCAT	CRE(bZIP)/Promoter/Homer	+	8.72596	-
peaks490	12	CTGACGTCATTC	CRE(bZIP)/Promoter/Homer	-	8.00089	-
peaks488	67	GCATGACATCAC	CRE(bZIP)/Promoter/Homer	+	6.68212	-
peaks488	80	ATGACATCACCG	CRE(bZIP)/Promoter/Homer	-	7.45782	-
peaks487	-83	ATGACGTCGGGC	CRE(bZIP)/Promoter/Homer	-	6.17939	-
peaks486	-94	GCATGACATCAC	CRE(bZIP)/Promoter/Homer	+	6.68212	-
peaks486	-41	GCATGACATCAC	CRE(bZIP)/Promoter/Homer	+	6.68212	-
peaks486	12	GCATGACATCAC	CRE(bZIP)/Promoter/Homer	+	6.68212	-
peaks486	78	ATGACATCACCA	CRE(bZIP)/Promoter/Homer	-	6.54153	-
peaks486	25	ATGACATCACCG	CRE(bZIP)/Promoter/Homer	-	7.45782	-
peaks486	-81	ATGACATCACCG	CRE(bZIP)/Promoter/Homer	-	7.45782	-
peaks484	-27	GCATGACATCAC	CRE(bZIP)/Promoter/Homer	+	6.68212	-
peaks484	-14	ATGACATCACCG	CRE(bZIP)/Promoter/Homer	-	7.45782	-
peaks480	20	GAATGACGTCAG	CRE(bZIP)/Promoter/Homer	+	8.00089	-
peaks480	37	GCATGACATCAC	CRE(bZIP)/Promoter/Homer	+	6.68212	-
peaks480	50	ATGACATCACCA	CRE(bZIP)/Promoter/Homer	-	6.54153	-
peaks480	33	ATGACGTCAGGC	CRE(bZIP)/Promoter/Homer	-	9.65342	-
peaks479	11	GCATGACATCAC	CRE(bZIP)/Promoter/Homer	+	6.68212	-
peaks479	64	GCATGACATCAC	CRE(bZIP)/Promoter/Homer	+	6.68212	-
peaks479	77	ATGACATCACCG	CRE(bZIP)/Promoter/Homer	-	7.45782	-
peaks479	24	ATGACATCACCG	CRE(bZIP)/Promoter/Homer	-	7.45782	-
peaks477	87	TGGTGATGTCAT	CRE(bZIP)/Promoter/Homer	+	6.54153	-
peaks477	100	GTGATGTCATGC	CRE(bZIP)/Promoter/Homer	-	6.68212	-
peaks476	-98	GCCTGACGTCAT	CRE(bZIP)/Promoter/Homer	+	9.65342	-
peaks476	-85	CTGACGTCATCC	CRE(bZIP)/Promoter/Homer	-	9.73702	-
peaks475	58	CGGTGACGTCAT	CRE(bZIP)/Promoter/Homer	+	11.2502	-
peaks475	71	GTGACGTCATGC	CRE(bZIP)/Promoter/Homer	-	10.4291	-
peaks475	19	GTGATGTCATGC	CRE(bZIP)/Promoter/Homer	-	6.68212	-
peaks473	12	GTGATGTCATGC	CRE(bZIP)/Promoter/Homer	-	6.68212	-
peaks472	-43	TGGTGATGTCAT	CRE(bZIP)/Promoter/Homer	+	6.54153	-
peaks472	-30	GTGATGTCATGC	CRE(bZIP)/Promoter/Homer	-	6.68212	-
peaks471	-39	TGGTGATGTCAT	CRE(bZIP)/Promoter/Homer	+	6.54153	-
peaks471	13	CGGTGATGTCAT	CRE(bZIP)/Promoter/Homer	+	7.45782	-
peaks471	26	GTGATGTCATGC	CRE(bZIP)/Promoter/Homer	-	6.68212	-
peaks471	-26	GTGATGTCATGC	CRE(bZIP)/Promoter/Homer	-	6.68212	-
peaks470	34	CGGTGATGTCAT	CRE(bZIP)/Promoter/Homer	+	7.45782	-
peaks470	47	GTGATGTCATGC	CRE(bZIP)/Promoter/Homer	-	6.68212	-
peaks469	-78	GTGATGTCATGC	CRE(bZIP)/Promoter/Homer	-	6.68212	-
peaks467	-49	CGGTGATGTCAT	CRE(bZIP)/Promoter/Homer	+	7.45782	-
peaks467	57	CGGTGATGTCAT	CRE(bZIP)/Promoter/Homer	+	7.45782	-
peaks467	70	GTGATGTCATGC	CRE(bZIP)/Promoter/Homer	-	6.68212	-
peaks467	-19	CTGACGTCGTCC	CRE(bZIP)/Promoter/Homer	-	6.26299	-
peaks467	-36	GTGATGTCATGC	CRE(bZIP)/Promoter/Homer	-	6.68212	-
peaks466	-80	GCATGACATCAC	CRE(bZIP)/Promoter/Homer	+	6.68212	-
peaks466	26	GCATGACATCAC	CRE(bZIP)/Promoter/Homer	+	6.68212	-
peaks466	39	ATGACATCACCG	CRE(bZIP)/Promoter/Homer	-	7.45782	-
peaks466	-31	ATGACGTCGGGC	CRE(bZIP)/Promoter/Homer	-	6.17939	-
peaks466	-67	ATGACATCACCG	CRE(bZIP)/Promoter/Homer	-	7.45782	-
peaks464	-60	GCATGACATCAC	CRE(bZIP)/Promoter/Homer	+	6.68212	-
peaks464	-8	GCATGACATCAC	CRE(bZIP)/Promoter/Homer	+	6.68212	-
peaks464	44	GGATGACATCAC	CRE(bZIP)/Promoter/Homer	+	6.82716	-
peaks464	57	ATGACATCACCA	CRE(bZIP)/Promoter/Homer	-	6.54153	-
peaks464	5	ATGACATCACCG	CRE(bZIP)/Promoter/Homer	-	7.45782	-
peaks464	-47	ATGACATCACCG	CRE(bZIP)/Promoter/Homer	-	7.45782	-
peaks463	-56	CGCTGATGTCAT	CRE(bZIP)/Promoter/Homer	+	6.78435	-
peaks460	-85	GCATGACATCAC	CRE(bZIP)/Promoter/Homer	+	6.68212	-
peaks460	72	GCATGACATCAC	CRE(bZIP)/Promoter/Homer	+	6.68212	-
peaks460	85	ATGACATCACCG	CRE(bZIP)/Promoter/Homer	-	7.45782	-
peaks460	-72	ATGACATCACCG	CRE(bZIP)/Promoter/Homer	-	7.45782	-
peaks452	-32	GAATGACGTCAG	CRE(bZIP)/Promoter/Homer	+	8.00089	-
peaks452	-15	GCATGACATCAC	CRE(bZIP)/Promoter/Homer	+	6.68212	-
peaks452	87	ATGACGTCGGGC	CRE(bZIP)/Promoter/Homer	-	6.17939	-
peaks452	-2	ATGACATCACCG	CRE(bZIP)/Promoter/Homer	-	7.45782	-
peaks452	-19	ATGACGTCAGGC	CRE(bZIP)/Promoter/Homer	-	9.65342	-
peaks451	91	ATGACATCACCG	CRE(bZIP)/Promoter/Homer	-	7.45782	-
peaks448	24	GCATGACATCAC	CRE(bZIP)/Promoter/Homer	+	6.68212	-
peaks448	77	GCATGACATCAC	CRE(bZIP)/Promoter/Homer	+	6.68212	-
peaks448	90	ATGACATCACCG	CRE(bZIP)/Promoter/Homer	-	7.45782	-
peaks448	37	ATGACATCACCG	CRE(bZIP)/Promoter/Homer	-	7.45782	-
peaks445	-30	GCATGACATCAC	CRE(bZIP)/Promoter/Homer	+	6.68212	-
peaks445	-17	ATGACATCACCG	CRE(bZIP)/Promoter/Homer	-	7.45782	-
peaks444	-19	GGACGACGTCAG	CRE(bZIP)/Promoter/Homer	+	6.26299	-
peaks444	-2	GCATGACATCAC	CRE(bZIP)/Promoter/Homer	+	6.68212	-
peaks444	-42	ATGACATCACCG	CRE(bZIP)/Promoter/Homer	-	7.45782	-
peaks443	-12	GCATGACATCAC	CRE(bZIP)/Promoter/Homer	+	6.68212	-
peaks443	41	GCATGACATCAC	CRE(bZIP)/Promoter/Homer	+	6.68212	-
peaks443	54	ATGACATCACCG	CRE(bZIP)/Promoter/Homer	-	7.45782	-
peaks443	1	ATGACATCACCG	CRE(bZIP)/Promoter/Homer	-	7.45782	-
peaks437	16	GCGTGACATGAC	CRE(bZIP)/Promoter/Homer	+	7.48465	-
peaks437	34	ATGACATCACCG	CRE(bZIP)/Promoter/Homer	-	7.45782	-
peaks437	-36	ATGACGTCGGGC	CRE(bZIP)/Promoter/Homer	-	6.17939	-
peaks436	89	ATGACGTCGGGC	CRE(bZIP)/Promoter/Homer	-	6.17939	-
peaks435	68	GCATGACATCAC	CRE(bZIP)/Promoter/Homer	+	6.68212	-
peaks435	81	ATGACATCACCG	CRE(bZIP)/Promoter/Homer	-	7.45782	-
peaks433	-14	ATGACATCACCG	CRE(bZIP)/Promoter/Homer	-	7.45782	-
peaks430	42	GCATGACATCAC	CRE(bZIP)/Promoter/Homer	+	6.68212	-
peaks430	91	ATGACGTCGGGC	CRE(bZIP)/Promoter/Homer	-	6.17939	-
peaks430	55	ATGACATCACCG	CRE(bZIP)/Promoter/Homer	-	7.45782	-
peaks429	-56	GCATGACATCAC	CRE(bZIP)/Promoter/Homer	+	6.68212	-
peaks429	-43	ATGACATCACCG	CRE(bZIP)/Promoter/Homer	-	7.45782	-
peaks427	-57	GCATGACATCAC	CRE(bZIP)/Promoter/Homer	+	6.68212	-
peaks425	-4	GCATGACATCAC	CRE(bZIP)/Promoter/Homer	+	6.68212	-
peaks424	-89	GCATGACATCAC	CRE(bZIP)/Promoter/Homer	+	6.68212	-
peaks424	-76	ATGACATCACCA	CRE(bZIP)/Promoter/Homer	-	6.54153	-
peaks423	-28	GGACGACGTCAG	CRE(bZIP)/Promoter/Homer	+	6.26299	-
peaks422	-89	CGGTGATGTCAT	CRE(bZIP)/Promoter/Homer	+	7.45782	-
peaks419	-86	CGGTGATGTCAT	CRE(bZIP)/Promoter/Homer	+	7.45782	-
peaks419	-21	GTGATGTCATGC	CRE(bZIP)/Promoter/Homer	-	6.68212	-
peaks419	-73	GTGATGTCATGA	CRE(bZIP)/Promoter/Homer	-	6.54413	-
peaks418	-3	CGGTGATGTCAT	CRE(bZIP)/Promoter/Homer	+	7.45782	-
peaks418	50	TGGTGATGTCAT	CRE(bZIP)/Promoter/Homer	+	6.54153	-
peaks418	83	CGGTGATGTCAT	CRE(bZIP)/Promoter/Homer	+	7.45782	-
peaks418	96	GTGATGTCATGC	CRE(bZIP)/Promoter/Homer	-	6.68212	-
peaks418	63	GTGATGTCATGC	CRE(bZIP)/Promoter/Homer	-	6.68212	-
peaks418	10	GTGATGTCATGC	CRE(bZIP)/Promoter/Homer	-	6.68212	-
peaks417	-49	CGGTGATGTCAT	CRE(bZIP)/Promoter/Homer	+	7.45782	-
peaks417	74	GCCCGACGTCAT	CRE(bZIP)/Promoter/Homer	+	6.17939	-
peaks417	-36	GTGATGTCATGC	CRE(bZIP)/Promoter/Homer	-	6.68212	-
peaks417	-89	GTGATGTCATGC	CRE(bZIP)/Promoter/Homer	-	6.68212	-
peaks416	43	CGGTGATGTCAT	CRE(bZIP)/Promoter/Homer	+	7.45782	-
peaks412	39	GCCTGACGTCAT	CRE(bZIP)/Promoter/Homer	+	9.65342	-
peaks412	52	CTGACGTCATTC	CRE(bZIP)/Promoter/Homer	-	8.00089	-
peaks412	-71	GTGATGTCATGC	CRE(bZIP)/Promoter/Homer	-	6.68212	-
peaks411	48	TGGTGATGTCAT	CRE(bZIP)/Promoter/Homer	+	6.54153	-
peaks411	61	GTGATGTCATGC	CRE(bZIP)/Promoter/Homer	-	6.68212	-
peaks409	-36	CGGTGATGTCAT	CRE(bZIP)/Promoter/Homer	+	7.45782	-
peaks409	34	GCCCGACGTCAT	CRE(bZIP)/Promoter/Homer	+	6.17939	-
peaks409	87	GCCCGACGTCAT	CRE(bZIP)/Promoter/Homer	+	6.17939	-
peaks409	-23	GTGATGTCATGC	CRE(bZIP)/Promoter/Homer	-	6.68212	-
peaks408	-42	CGGTGATGTCAT	CRE(bZIP)/Promoter/Homer	+	7.45782	-
peaks408	10	CGGTGATGTCAT	CRE(bZIP)/Promoter/Homer	+	7.45782	-
peaks408	40	CTGACGTCGTCC	CRE(bZIP)/Promoter/Homer	-	6.26299	-
peaks408	23	GTGATGTCATGC	CRE(bZIP)/Promoter/Homer	-	6.68212	-
peaks408	-24	GTCATGTCACGC	CRE(bZIP)/Promoter/Homer	-	7.48465	-
peaks407	-66	CGGTGATGTCAT	CRE(bZIP)/Promoter/Homer	+	7.45782	-
peaks407	-13	CGGTGATGTCAT	CRE(bZIP)/Promoter/Homer	+	7.45782	-
peaks407	0	GTGATGTCATGC	CRE(bZIP)/Promoter/Homer	-	6.68212	-
peaks407	-53	GTGATGTCATGC	CRE(bZIP)/Promoter/Homer	-	6.68212	-
peaks406	53	GCATGACATCAC	CRE(bZIP)/Promoter/Homer	+	6.68212	-
peaks406	66	ATGACATCACCG	CRE(bZIP)/Promoter/Homer	-	7.45782	-
peaks405	19	GCATGACATCAC	CRE(bZIP)/Promoter/Homer	+	6.68212	-
peaks405	32	ATGACATCACCG	CRE(bZIP)/Promoter/Homer	-	7.45782	-
peaks403	-3	CGGTGATGTCAT	CRE(bZIP)/Promoter/Homer	+	7.45782	-
peaks403	10	GTGATGTCATGC	CRE(bZIP)/Promoter/Homer	-	6.68212	-
peaks403	-42	GTGATGTCATGC	CRE(bZIP)/Promoter/Homer	-	6.68212	-
peaks400	-94	CGGTGATGTCAT	CRE(bZIP)/Promoter/Homer	+	7.45782	-
peaks400	-34	GCCTCACGTCAT	CRE(bZIP)/Promoter/Homer	+	8.28829	-
peaks400	-21	CTCACGTCATCC	CRE(bZIP)/Promoter/Homer	-	8.34068	-
peaks396	-86	CGGTGATGTCAT	CRE(bZIP)/Promoter/Homer	+	7.45782	-
peaks396	-34	CGGTGATGTCAT	CRE(bZIP)/Promoter/Homer	+	7.45782	-
peaks396	73	CGGTGATGTCAT	CRE(bZIP)/Promoter/Homer	+	7.45782	-
peaks396	86	GTGATGTCATGC	CRE(bZIP)/Promoter/Homer	-	6.68212	-
peaks396	-21	GTGATGTCATGC	CRE(bZIP)/Promoter/Homer	-	6.68212	-
peaks396	-73	GTGATGTCATGC	CRE(bZIP)/Promoter/Homer	-	6.68212	-
peaks393	37	GTGATGTCATGA	CRE(bZIP)/Promoter/Homer	-	6.54413	-
peaks392	-34	CGGTGATGTCAT	CRE(bZIP)/Promoter/Homer	+	7.45782	-
peaks392	-21	GTGATGTCATGC	CRE(bZIP)/Promoter/Homer	-	6.68212	-
peaks391	62	GTGATGTCATGC	CRE(bZIP)/Promoter/Homer	-	6.68212	-
peaks390	-41	CGGTGATGTCAT	CRE(bZIP)/Promoter/Homer	+	7.45782	-
peaks390	82	GCCTGACGTCAT	CRE(bZIP)/Promoter/Homer	+	9.65342	-
peaks390	95	CTGACGTCATTC	CRE(bZIP)/Promoter/Homer	-	8.00089	-
peaks390	-28	GTGATGTCATGC	CRE(bZIP)/Promoter/Homer	-	6.68212	-
peaks389	-41	TGGTGATGTCAT	CRE(bZIP)/Promoter/Homer	+	6.54153	-
peaks389	11	CGGTGATGTCAT	CRE(bZIP)/Promoter/Homer	+	7.45782	-
peaks389	64	CGATGATGTCAC	CRE(bZIP)/Promoter/Homer	+	7.55998	-
peaks389	77	ATGATGTCACGC	CRE(bZIP)/Promoter/Homer	-	6.57995	-
peaks389	24	GTGATGTCATGC	CRE(bZIP)/Promoter/Homer	-	6.68212	-
peaks389	-28	GTGATGTCATGC	CRE(bZIP)/Promoter/Homer	-	6.68212	-
peaks388	30	GCCCGACGTCAT	CRE(bZIP)/Promoter/Homer	+	6.17939	-
peaks387	-26	CGGTGATGTCAT	CRE(bZIP)/Promoter/Homer	+	7.45782	-
peaks387	-9	GCCTGACGTCAT	CRE(bZIP)/Promoter/Homer	+	9.65342	-
peaks387	4	CTGACGTCATCC	CRE(bZIP)/Promoter/Homer	-	9.73702	-
peaks386	-63	CGGTGATGTCAT	CRE(bZIP)/Promoter/Homer	+	7.45782	-
peaks386	-50	GTGATGTCATGC	CRE(bZIP)/Promoter/Homer	-	6.68212	-
peaks384	-86	CGGTGATGTCAT	CRE(bZIP)/Promoter/Homer	+	7.45782	-
peaks384	-73	GTGATGTCATGC	CRE(bZIP)/Promoter/Homer	-	6.68212	-
peaks383	-90	GCATGACATCAC	CRE(bZIP)/Promoter/Homer	+	6.68212	-
peaks383	15	GCATGACATCAC	CRE(bZIP)/Promoter/Homer	+	6.68212	-
peaks383	28	ATGACATCACCA	CRE(bZIP)/Promoter/Homer	-	6.54153	-
peaks383	-77	ATGACATCACCG	CRE(bZIP)/Promoter/Homer	-	7.45782	-
peaks382	-55	GCATGACATCAC	CRE(bZIP)/Promoter/Homer	+	6.68212	-
peaks382	-8	GTGTGACATGAC	CRE(bZIP)/Promoter/Homer	+	6.24111	-
peaks382	33	GGACGACGTCAG	CRE(bZIP)/Promoter/Homer	+	6.26299	-
peaks382	10	ATGACATCACCG	CRE(bZIP)/Promoter/Homer	-	7.45782	-
peaks382	-42	ATGACATCACCG	CRE(bZIP)/Promoter/Homer	-	7.45782	-
peaks381	-61	GCATGACATCAC	CRE(bZIP)/Promoter/Homer	+	6.68212	-
peaks381	-8	GCATGACATCAC	CRE(bZIP)/Promoter/Homer	+	6.68212	-
peaks381	45	GCATGACATCAC	CRE(bZIP)/Promoter/Homer	+	6.68212	-
peaks381	58	ATGACATCACCG	CRE(bZIP)/Promoter/Homer	-	7.45782	-
peaks381	-48	ATGACATCACCG	CRE(bZIP)/Promoter/Homer	-	7.45782	-
peaks379	-99	GCATGACATCAC	CRE(bZIP)/Promoter/Homer	+	6.68212	-
peaks379	2	GCGTGACATGAC	CRE(bZIP)/Promoter/Homer	+	7.48465	-
peaks379	60	GCATGACATCAC	CRE(bZIP)/Promoter/Homer	+	6.68212	-
peaks378	-25	GCATGACATCAC	CRE(bZIP)/Promoter/Homer	+	6.68212	-
peaks377	-54	GCATGACATCAC	CRE(bZIP)/Promoter/Homer	+	6.68212	-
peaks377	-41	ATGACATCACCG	CRE(bZIP)/Promoter/Homer	-	7.45782	-
peaks376	-15	GCATGACATCAC	CRE(bZIP)/Promoter/Homer	+	6.68212	-
peaks376	-2	ATGACATCACCG	CRE(bZIP)/Promoter/Homer	-	7.45782	-
peaks375	-55	GCATGACATCAC	CRE(bZIP)/Promoter/Homer	+	6.68212	-
peaks375	-42	ATGACATCACCG	CRE(bZIP)/Promoter/Homer	-	7.45782	-
peaks371	-45	GGCTGACATCAC	CRE(bZIP)/Promoter/Homer	+	8.35256	-
peaks371	-32	CTGACATCACCC	CRE(bZIP)/Promoter/Homer	-	8.14348	-
peaks368	-74	GCATGACATCAC	CRE(bZIP)/Promoter/Homer	+	6.68212	-
peaks368	-61	ATGACATCACCG	CRE(bZIP)/Promoter/Homer	-	7.45782	-
peaks367	-30	ATGACATCACCG	CRE(bZIP)/Promoter/Homer	-	7.45782	-
peaks366	-1	GCATGACATCAC	CRE(bZIP)/Promoter/Homer	+	6.68212	-
peaks366	12	ATGACATCACCG	CRE(bZIP)/Promoter/Homer	-	7.45782	-
peaks365	-61	TCATGACATCAC	CRE(bZIP)/Promoter/Homer	+	6.54413	-
peaks365	-8	GCATGACATCAC	CRE(bZIP)/Promoter/Homer	+	6.68212	-
peaks365	58	ATCACATCACCG	CRE(bZIP)/Promoter/Homer	-	6.06148	-
peaks365	5	ATGACATCACCG	CRE(bZIP)/Promoter/Homer	-	7.45782	-
peaks365	-48	ATGACATCACCG	CRE(bZIP)/Promoter/Homer	-	7.45782	-
peaks364	-99	GCATGACATCAC	CRE(bZIP)/Promoter/Homer	+	6.68212	-
peaks364	-86	ATGACATCACCA	CRE(bZIP)/Promoter/Homer	-	6.54153	-
peaks362	-60	GCATGACATCAC	CRE(bZIP)/Promoter/Homer	+	6.68212	-
peaks362	6	ATGACATCACCG	CRE(bZIP)/Promoter/Homer	-	7.45782	-
peaks361	22	GCATGACATCAC	CRE(bZIP)/Promoter/Homer	+	6.68212	-
peaks360	-58	GCATGACATCAC	CRE(bZIP)/Promoter/Homer	+	6.68212	-
peaks360	-45	ATGACATCACCG	CRE(bZIP)/Promoter/Homer	-	7.45782	-
peaks359	-4	GCATGACATCAC	CRE(bZIP)/Promoter/Homer	+	6.68212	-
peaks359	48	GCATGACATCAC	CRE(bZIP)/Promoter/Homer	+	6.68212	-
peaks359	61	ATGACATCACCG	CRE(bZIP)/Promoter/Homer	-	7.45782	-
peaks359	9	ATGACATCACCG	CRE(bZIP)/Promoter/Homer	-	7.45782	-
peaks358	-77	GCATGACATCAC	CRE(bZIP)/Promoter/Homer	+	6.68212	-
peaks358	-28	ATGACGTCGGGC	CRE(bZIP)/Promoter/Homer	-	6.17939	-
peaks358	-64	ATGACATCACCG	CRE(bZIP)/Promoter/Homer	-	7.45782	-
peaks357	44	ATGACGTCGGGC	CRE(bZIP)/Promoter/Homer	-	6.17939	-
peaks356	-97	GCATGACATCAC	CRE(bZIP)/Promoter/Homer	+	6.68212	-
peaks356	-44	GCATGACATCAC	CRE(bZIP)/Promoter/Homer	+	6.68212	-
peaks356	-31	ATGACATCACCG	CRE(bZIP)/Promoter/Homer	-	7.45782	-
peaks356	-84	ATGACATCACCA	CRE(bZIP)/Promoter/Homer	-	6.54153	-
peaks355	-70	GCATGACATCAC	CRE(bZIP)/Promoter/Homer	+	6.68212	-
peaks355	-17	GCATGACATCAC	CRE(bZIP)/Promoter/Homer	+	6.68212	-
peaks355	88	GCATGACATCAC	CRE(bZIP)/Promoter/Homer	+	6.68212	-
peaks355	-4	ATGACATCACCG	CRE(bZIP)/Promoter/Homer	-	7.45782	-
peaks355	-57	ATGACATCACCG	CRE(bZIP)/Promoter/Homer	-	7.45782	-
peaks354	26	GCATGACATCAC	CRE(bZIP)/Promoter/Homer	+	6.68212	-
peaks354	78	GCATGACATCAC	CRE(bZIP)/Promoter/Homer	+	6.68212	-
peaks354	91	ATGACATCACAG	CRE(bZIP)/Promoter/Homer	-	6.06923	-
peaks354	39	ATGACATCACCG	CRE(bZIP)/Promoter/Homer	-	7.45782	-
peaks353	-50	GCATGACATCAC	CRE(bZIP)/Promoter/Homer	+	6.68212	-
peaks352	22	TAATGACGTCAG	CRE(bZIP)/Promoter/Homer	+	7.86291	-
peaks352	88	ATGACGTCGGGC	CRE(bZIP)/Promoter/Homer	-	6.17939	-
peaks352	35	ATGACGTCAGGC	CRE(bZIP)/Promoter/Homer	-	9.65342	-
peaks351	-98	GCATGACATCAC	CRE(bZIP)/Promoter/Homer	+	6.68212	-
peaks351	-46	GCATGACATCAC	CRE(bZIP)/Promoter/Homer	+	6.68212	-
peaks351	-33	ATGACATCACCG	CRE(bZIP)/Promoter/Homer	-	7.45782	-
peaks350	-7	ATGACGTCGGGC	CRE(bZIP)/Promoter/Homer	-	6.17939	-
peaks349	-72	GCATGACATCAC	CRE(bZIP)/Promoter/Homer	+	6.68212	-
peaks349	34	GCATGACATCAC	CRE(bZIP)/Promoter/Homer	+	6.68212	-
peaks349	47	ATGACATCACCG	CRE(bZIP)/Promoter/Homer	-	7.45782	-
peaks349	-59	ATGACATCACCG	CRE(bZIP)/Promoter/Homer	-	7.45782	-
peaks347	-8	GGACGACGTCAG	CRE(bZIP)/Promoter/Homer	+	6.26299	-
peaks346	-86	GCATGACATCAC	CRE(bZIP)/Promoter/Homer	+	6.68212	-
peaks339	-61	CGGTGATGTCAT	CRE(bZIP)/Promoter/Homer	+	7.45782	-
peaks339	62	GCCCGACGTCAT	CRE(bZIP)/Promoter/Homer	+	6.17939	-
peaks339	-48	GTGATGTCATGC	CRE(bZIP)/Promoter/Homer	-	6.68212	-
peaks338	-11	GTGATGTCATGC	CRE(bZIP)/Promoter/Homer	-	6.68212	-
peaks337	-66	CGGTGATGTCAT	CRE(bZIP)/Promoter/Homer	+	7.45782	-
peaks337	-14	CGGTGATGTCAT	CRE(bZIP)/Promoter/Homer	+	7.45782	-
peaks337	39	CGGTGATGTCAT	CRE(bZIP)/Promoter/Homer	+	7.45782	-
peaks337	52	GTGATGTCATGC	CRE(bZIP)/Promoter/Homer	-	6.68212	-
peaks337	-1	GTGATGTCATGC	CRE(bZIP)/Promoter/Homer	-	6.68212	-
peaks337	-53	GTGATGTCATGC	CRE(bZIP)/Promoter/Homer	-	6.68212	-
peaks335	20	CGGTGATGTCAT	CRE(bZIP)/Promoter/Homer	+	7.45782	-
peaks335	73	CGGTGATGTCAT	CRE(bZIP)/Promoter/Homer	+	7.45782	-
peaks335	86	GTGATGTCATGC	CRE(bZIP)/Promoter/Homer	-	6.68212	-
peaks335	33	GTGATGTCATGC	CRE(bZIP)/Promoter/Homer	-	6.68212	-
peaks334	-51	CGGTGATGTCAT	CRE(bZIP)/Promoter/Homer	+	7.45782	-
peaks334	2	CGGTGATGTCAT	CRE(bZIP)/Promoter/Homer	+	7.45782	-
peaks334	15	GTGATGTCATGC	CRE(bZIP)/Promoter/Homer	-	6.68212	-
peaks334	-38	GTGATGTCATGC	CRE(bZIP)/Promoter/Homer	-	6.68212	-
peaks333	17	GGGTGATGTCAT	CRE(bZIP)/Promoter/Homer	+	6.67952	-
peaks333	87	GCCCGACGTCAT	CRE(bZIP)/Promoter/Homer	+	6.17939	-
peaks333	30	GTGATGTCATGC	CRE(bZIP)/Promoter/Homer	-	6.68212	-
peaks332	-14	CGGTGATGTCAT	CRE(bZIP)/Promoter/Homer	+	7.45782	-
peaks332	-1	GTGATGTCATGC	CRE(bZIP)/Promoter/Homer	-	6.68212	-
peaks331	-4	CGGTGATGTCAT	CRE(bZIP)/Promoter/Homer	+	7.45782	-
peaks331	48	CGGTGATGTCAT	CRE(bZIP)/Promoter/Homer	+	7.45782	-
peaks331	61	GTGATGTCATGC	CRE(bZIP)/Promoter/Homer	-	6.68212	-
peaks331	9	GTGATGTCATGC	CRE(bZIP)/Promoter/Homer	-	6.68212	-
peaks330	-38	GCCCGACGTCAT	CRE(bZIP)/Promoter/Homer	+	6.17939	-
peaks330	68	GCCCGACGTCAT	CRE(bZIP)/Promoter/Homer	+	6.17939	-
peaks329	-19	CGGTGATGTCAT	CRE(bZIP)/Promoter/Homer	+	7.45782	-
peaks329	-2	GCCCGACGTCAT	CRE(bZIP)/Promoter/Homer	+	6.17939	-
peaks329	34	CGGTGATGTCAT	CRE(bZIP)/Promoter/Homer	+	7.45782	-
peaks329	100	GTGATGTCATGC	CRE(bZIP)/Promoter/Homer	-	6.68212	-
peaks329	47	GTGATGTCATGC	CRE(bZIP)/Promoter/Homer	-	6.68212	-
peaks329	-6	GTGATGTCATGC	CRE(bZIP)/Promoter/Homer	-	6.68212	-
peaks328	-32	CGGTGATGTCAT	CRE(bZIP)/Promoter/Homer	+	7.45782	-
peaks328	-19	GTGATGTCATGC	CRE(bZIP)/Promoter/Homer	-	6.68212	-
peaks327	58	TGGTGATGTCAT	CRE(bZIP)/Promoter/Homer	+	6.54153	-
peaks327	18	GTGATGTCATGC	CRE(bZIP)/Promoter/Homer	-	6.68212	-
peaks327	-88	GTGATGTCATGC	CRE(bZIP)/Promoter/Homer	-	6.68212	-
peaks326	-86	CGGTGATGTCAT	CRE(bZIP)/Promoter/Homer	+	7.45782	-
peaks326	-33	CGGTGATGTCAT	CRE(bZIP)/Promoter/Homer	+	7.45782	-
peaks326	19	CGGTGATGTCAT	CRE(bZIP)/Promoter/Homer	+	7.45782	-
peaks326	71	CGGTGATGTCAT	CRE(bZIP)/Promoter/Homer	+	7.45782	-
peaks326	32	GTGATGTCATGC	CRE(bZIP)/Promoter/Homer	-	6.68212	-
peaks326	-20	GTGATGTCATGC	CRE(bZIP)/Promoter/Homer	-	6.68212	-
peaks326	-73	GTGATGTCATGC	CRE(bZIP)/Promoter/Homer	-	6.68212	-
peaks325	-9	CGGTGATGTCAT	CRE(bZIP)/Promoter/Homer	+	7.45782	-
peaks325	57	GTGATGTCATGC	CRE(bZIP)/Promoter/Homer	-	6.68212	-
peaks325	4	GTGATGTCATGC	CRE(bZIP)/Promoter/Homer	-	6.68212	-
peaks324	-8	CGGTGATGTGAT	CRE(bZIP)/Promoter/Homer	+	6.06148	-
peaks324	9	TCCCGACGTCAT	CRE(bZIP)/Promoter/Homer	+	6.0414	-
peaks324	45	TGGTGATGTCAT	CRE(bZIP)/Promoter/Homer	+	6.54153	-
peaks324	58	GTGATGTCATGC	CRE(bZIP)/Promoter/Homer	-	6.68212	-
peaks323	-61	TGGTGATGTCAT	CRE(bZIP)/Promoter/Homer	+	6.54153	-
peaks323	44	CGGTGATGTCAT	CRE(bZIP)/Promoter/Homer	+	7.45782	-
peaks323	57	GTGATGTCATGC	CRE(bZIP)/Promoter/Homer	-	6.68212	-
peaks323	-48	GTGATGTCATGC	CRE(bZIP)/Promoter/Homer	-	6.68212	-
peaks322	-75	CGGTGATGTCAT	CRE(bZIP)/Promoter/Homer	+	7.45782	-
peaks322	-23	CGGTGATGTCAT	CRE(bZIP)/Promoter/Homer	+	7.45782	-
peaks322	-10	GTGATGTCATGC	CRE(bZIP)/Promoter/Homer	-	6.68212	-
peaks321	-93	CGGTGATGTCAT	CRE(bZIP)/Promoter/Homer	+	7.45782	-
peaks321	-40	CGGTGATGTCAT	CRE(bZIP)/Promoter/Homer	+	7.45782	-
peaks321	30	GCCCGACGTCAT	CRE(bZIP)/Promoter/Homer	+	6.17939	-
peaks321	66	CGGTGATGTCAT	CRE(bZIP)/Promoter/Homer	+	7.45782	-
peaks321	-27	GTGATGTCATGC	CRE(bZIP)/Promoter/Homer	-	6.68212	-
peaks320	-21	CGGTGATGTCAT	CRE(bZIP)/Promoter/Homer	+	7.45782	-
peaks320	-8	GTGATGTCATGC	CRE(bZIP)/Promoter/Homer	-	6.68212	-
peaks319	-52	TGGTGATGTCAT	CRE(bZIP)/Promoter/Homer	+	6.54153	-
peaks319	53	CGGTGATGTCAT	CRE(bZIP)/Promoter/Homer	+	7.45782	-
peaks319	71	GTCATGTCACGC	CRE(bZIP)/Promoter/Homer	-	7.48465	-
peaks319	-39	GTGATGTCATGC	CRE(bZIP)/Promoter/Homer	-	6.68212	-
peaks318	-31	GCATGACATCAC	CRE(bZIP)/Promoter/Homer	+	6.68212	-
peaks318	-18	ATGACATCACCG	CRE(bZIP)/Promoter/Homer	-	7.45782	-
peaks317	-11	GCATGACATCAC	CRE(bZIP)/Promoter/Homer	+	6.68212	-
peaks317	2	ATGACATCACCG	CRE(bZIP)/Promoter/Homer	-	7.45782	-
peaks316	-19	CGGTGATGTCAT	CRE(bZIP)/Promoter/Homer	+	7.45782	-
peaks316	33	CGGTGATGTCAT	CRE(bZIP)/Promoter/Homer	+	7.45782	-
peaks316	46	GTGATGTCATGA	CRE(bZIP)/Promoter/Homer	-	6.54413	-
peaks316	-6	GTGATGTCATGC	CRE(bZIP)/Promoter/Homer	-	6.68212	-
peaks315	-36	CGGTGATGTCAT	CRE(bZIP)/Promoter/Homer	+	7.45782	-
peaks315	-19	GCCCGACGTCAT	CRE(bZIP)/Promoter/Homer	+	6.17939	-
peaks315	17	CGGTGATGTCAT	CRE(bZIP)/Promoter/Homer	+	7.45782	-
peaks315	30	GTGATGTCATGC	CRE(bZIP)/Promoter/Homer	-	6.68212	-
peaks315	-23	GTGATGTCATGC	CRE(bZIP)/Promoter/Homer	-	6.68212	-
peaks314	-67	CGGTGATGTCAT	CRE(bZIP)/Promoter/Homer	+	7.45782	-
peaks314	-14	CGGTGATGTCAT	CRE(bZIP)/Promoter/Homer	+	7.45782	-
peaks314	52	GTGATGTCATGC	CRE(bZIP)/Promoter/Homer	-	6.68212	-
peaks314	-1	GTGATGTCATGC	CRE(bZIP)/Promoter/Homer	-	6.68212	-
peaks314	-54	GTGATGTCATGC	CRE(bZIP)/Promoter/Homer	-	6.68212	-
peaks312	59	GCCCGACGTCAT	CRE(bZIP)/Promoter/Homer	+	6.17939	-
peaks308	37	GCCCGACGTCAT	CRE(bZIP)/Promoter/Homer	+	6.17939	-
peaks307	-35	GTGATGTCATGC	CRE(bZIP)/Promoter/Homer	-	6.68212	-
peaks306	81	GCTTGACGTCAT	CRE(bZIP)/Promoter/Homer	+	6.96784	-
peaks305	-22	CGGTGATGTCAT	CRE(bZIP)/Promoter/Homer	+	7.45782	-
peaks305	-5	CCCTGACGTCGT	CRE(bZIP)/Promoter/Homer	+	6.59176	-
peaks305	-9	GTGATGTCATGC	CRE(bZIP)/Promoter/Homer	-	6.68212	-
peaks301	-70	GCCCGACGTCAT	CRE(bZIP)/Promoter/Homer	+	6.17939	-
peaks300	-94	TGCCGACGTCAT	CRE(bZIP)/Promoter/Homer	+	6.18644	-
peaks300	-5	CGGTGATGTCAT	CRE(bZIP)/Promoter/Homer	+	7.45782	-
peaks300	8	GTGATGTCATGC	CRE(bZIP)/Promoter/Homer	-	6.68212	-
peaks299	-13	TGGTGATGTCAT	CRE(bZIP)/Promoter/Homer	+	6.54153	-
peaks299	0	GTGATGTCATGC	CRE(bZIP)/Promoter/Homer	-	6.68212	-
peaks298	-26	CGGTGATGTCAT	CRE(bZIP)/Promoter/Homer	+	7.45782	-
peaks298	-13	GTGATGTCATGC	CRE(bZIP)/Promoter/Homer	-	6.68212	-
peaks295	-76	CGGTGATGTCAT	CRE(bZIP)/Promoter/Homer	+	7.45782	-
peaks295	-23	CGGTGATGTCAT	CRE(bZIP)/Promoter/Homer	+	7.45782	-
peaks295	-10	GTGATGTCATGC	CRE(bZIP)/Promoter/Homer	-	6.68212	-
peaks295	-63	GTGATGTCATGC	CRE(bZIP)/Promoter/Homer	-	6.68212	-
peaks294	74	GCCCGACGTCAT	CRE(bZIP)/Promoter/Homer	+	6.17939	-
peaks294	-89	GTGATGTCATGC	CRE(bZIP)/Promoter/Homer	-	6.68212	-
peaks290	-76	GCCCGACGTCAT	CRE(bZIP)/Promoter/Homer	+	6.17939	-
peaks288	-74	CGGTGATGTCAT	CRE(bZIP)/Promoter/Homer	+	7.45782	-
peaks288	20	CGGTGATGTCAT	CRE(bZIP)/Promoter/Homer	+	7.45782	-
peaks288	33	GTGATGTCATGC	CRE(bZIP)/Promoter/Homer	-	6.68212	-
peaks287	14	CGGTGATGTCAT	CRE(bZIP)/Promoter/Homer	+	7.45782	-
peaks287	27	GTGATGTCATGC	CRE(bZIP)/Promoter/Homer	-	6.68212	-
peaks286	-67	CGGTGATGTCAT	CRE(bZIP)/Promoter/Homer	+	7.45782	-
peaks286	-54	GTGATGTCATGC	CRE(bZIP)/Promoter/Homer	-	6.68212	-
peaks283	-75	TGGTGATGTCAT	CRE(bZIP)/Promoter/Homer	+	6.54153	-
peaks283	48	GCCCGACGTCAG	CRE(bZIP)/Promoter/Homer	+	7.64335	-
peaks283	61	CCGACGTCAGCC	CRE(bZIP)/Promoter/Homer	-	7.42246	-
peaks283	-62	GTGATGTCATGC	CRE(bZIP)/Promoter/Homer	-	6.68212	-
peaks280	-24	CGGTGATGTCAT	CRE(bZIP)/Promoter/Homer	+	7.45782	-
peaks280	-11	GTGATGTCATGC	CRE(bZIP)/Promoter/Homer	-	6.68212	-
peaks277	-55	CGGTGATGTCAT	CRE(bZIP)/Promoter/Homer	+	7.45782	-
peaks277	-42	GTGATGTCATGC	CRE(bZIP)/Promoter/Homer	-	6.68212	-
peaks276	-63	GGGTGATGTCAT	CRE(bZIP)/Promoter/Homer	+	6.67952	-
peaks276	-50	GTGATGTCATGC	CRE(bZIP)/Promoter/Homer	-	6.68212	-
peaks275	82	CGGTGATGTCAT	CRE(bZIP)/Promoter/Homer	+	7.45782	-
peaks275	100	GTCATGTCACGC	CRE(bZIP)/Promoter/Homer	-	7.48465	-
peaks273	2	GCCTGACGTCAT	CRE(bZIP)/Promoter/Homer	+	9.65342	-
peaks273	15	CTGACGTCATTC	CRE(bZIP)/Promoter/Homer	-	8.00089	-
peaks272	-34	CGGTGATGTCAT	CRE(bZIP)/Promoter/Homer	+	7.45782	-
peaks272	70	CGGTGATGTCAT	CRE(bZIP)/Promoter/Homer	+	7.45782	-
peaks272	83	GTGATGTCATGC	CRE(bZIP)/Promoter/Homer	-	6.68212	-
peaks272	-21	GTGATGTCATGC	CRE(bZIP)/Promoter/Homer	-	6.68212	-
peaks271	-28	TGGTGATGTCAT	CRE(bZIP)/Promoter/Homer	+	6.54153	-
peaks271	-15	GTGATGTCATGC	CRE(bZIP)/Promoter/Homer	-	6.68212	-
peaks269	54	TGGTGATGTCAT	CRE(bZIP)/Promoter/Homer	+	6.54153	-
peaks268	-71	CGGTGATGTCAT	CRE(bZIP)/Promoter/Homer	+	7.45782	-
peaks268	34	CGGTGATGTCAT	CRE(bZIP)/Promoter/Homer	+	7.45782	-
peaks268	47	GTGATGTCATGC	CRE(bZIP)/Promoter/Homer	-	6.68212	-
peaks268	-58	GTGATGTCATGC	CRE(bZIP)/Promoter/Homer	-	6.68212	-
peaks266	-92	CGGTGATGTCAT	CRE(bZIP)/Promoter/Homer	+	7.45782	-
peaks266	-40	CGGTGACGTCAT	CRE(bZIP)/Promoter/Homer	+	11.2502	-
peaks266	66	CGGTGATGTCAT	CRE(bZIP)/Promoter/Homer	+	7.45782	-
peaks266	79	GTGATGTCATGC	CRE(bZIP)/Promoter/Homer	-	6.68212	-
peaks266	-27	GTGACGTCATGC	CRE(bZIP)/Promoter/Homer	-	10.4291	-
peaks266	-79	GTGATGTCATGA	CRE(bZIP)/Promoter/Homer	-	6.54413	-
peaks265	-77	GCATGACATCAC	CRE(bZIP)/Promoter/Homer	+	6.68212	-
peaks265	93	ATGACATCACCG	CRE(bZIP)/Promoter/Homer	-	7.45782	-
peaks264	46	GGACGACGTCAG	CRE(bZIP)/Promoter/Homer	+	6.26299	-
peaks264	63	GCATGACATCAC	CRE(bZIP)/Promoter/Homer	+	6.68212	-
peaks264	76	ATGACATCACCG	CRE(bZIP)/Promoter/Homer	-	7.45782	-
peaks263	-31	CCATGACATCAC	CRE(bZIP)/Promoter/Homer	+	7.46042	-
peaks263	22	GCATGACATCAC	CRE(bZIP)/Promoter/Homer	+	6.68212	-
peaks263	74	GCATGACATCAC	CRE(bZIP)/Promoter/Homer	+	6.68212	-
peaks263	-18	ATGACATCACCG	CRE(bZIP)/Promoter/Homer	-	7.45782	-
peaks262	-40	GCATGACATCAC	CRE(bZIP)/Promoter/Homer	+	6.68212	-
peaks262	-27	ATGACATCACCG	CRE(bZIP)/Promoter/Homer	-	7.45782	-
peaks261	-97	GCATGACATCAC	CRE(bZIP)/Promoter/Homer	+	6.68212	-
peaks261	-45	GCATGACATCAC	CRE(bZIP)/Promoter/Homer	+	6.68212	-
peaks261	61	GCATGACATCAC	CRE(bZIP)/Promoter/Homer	+	6.68212	-
peaks261	21	ATGACATCACCG	CRE(bZIP)/Promoter/Homer	-	7.45782	-
peaks261	-32	ATGACATCACCG	CRE(bZIP)/Promoter/Homer	-	7.45782	-
peaks260	-13	GCATGACATCAC	CRE(bZIP)/Promoter/Homer	+	6.68212	-
peaks260	0	ATGACATCACCG	CRE(bZIP)/Promoter/Homer	-	7.45782	-
peaks259	-99	GCATGACATCAC	CRE(bZIP)/Promoter/Homer	+	6.68212	-
peaks259	-63	GGACGACGTCAG	CRE(bZIP)/Promoter/Homer	+	6.26299	-
peaks259	-86	ATGACATCACCG	CRE(bZIP)/Promoter/Homer	-	7.45782	-
peaks258	-83	ATGACGTCGGGC	CRE(bZIP)/Promoter/Homer	-	6.17939	-
peaks256	-72	GCATGACATCAC	CRE(bZIP)/Promoter/Homer	+	6.68212	-
peaks256	-25	GCGTGACATGAC	CRE(bZIP)/Promoter/Homer	+	7.48465	-
peaks256	-59	ATGACATCACCG	CRE(bZIP)/Promoter/Homer	-	7.45782	-
peaks255	-92	GCATGATGTCAC	CRE(bZIP)/Promoter/Homer	+	6.63664	-
peaks255	-39	GCATGACATCAC	CRE(bZIP)/Promoter/Homer	+	6.68212	-
peaks255	-26	ATGACATCACCG	CRE(bZIP)/Promoter/Homer	-	7.45782	-
peaks255	-79	ATGATGTCACCG	CRE(bZIP)/Promoter/Homer	-	7.5033	-
peaks254	16	GCATGACATCAC	CRE(bZIP)/Promoter/Homer	+	6.68212	-
peaks253	-8	GCATGACATCAC	CRE(bZIP)/Promoter/Homer	+	6.68212	-
peaks253	5	ATGACATCACCG	CRE(bZIP)/Promoter/Homer	-	7.45782	-
peaks252	-87	AGATGACGTCAG	CRE(bZIP)/Promoter/Homer	+	8.80956	-
peaks252	-70	GCATGACATCAC	CRE(bZIP)/Promoter/Homer	+	6.68212	-
peaks252	-23	GCGTGACATGAC	CRE(bZIP)/Promoter/Homer	+	7.48465	-
peaks252	84	ATGACGTCGGGC	CRE(bZIP)/Promoter/Homer	-	6.17939	-
peaks252	-57	ATGACATCACCG	CRE(bZIP)/Promoter/Homer	-	7.45782	-
peaks252	-74	ATGACGTCAGGC	CRE(bZIP)/Promoter/Homer	-	9.65342	-
peaks251	-10	TCATGACATCAC	CRE(bZIP)/Promoter/Homer	+	6.54413	-
peaks251	43	GCATGACGTCAC	CRE(bZIP)/Promoter/Homer	+	10.4291	-
peaks251	89	CTGACGTGGCGT	CRE(bZIP)/Promoter/Homer	-	6.02423	-
peaks251	56	ATGACGTCACCG	CRE(bZIP)/Promoter/Homer	-	11.2502	-
peaks251	3	ATGACATCACCG	CRE(bZIP)/Promoter/Homer	-	7.45782	-
peaks250	21	GCATGACATCAC	CRE(bZIP)/Promoter/Homer	+	6.68212	-
peaks250	74	GCATGACATCAC	CRE(bZIP)/Promoter/Homer	+	6.68212	-
peaks250	87	ATGACATCACCG	CRE(bZIP)/Promoter/Homer	-	7.45782	-
peaks250	34	ATGACATCACCG	CRE(bZIP)/Promoter/Homer	-	7.45782	-
peaks249	-19	GCATGACATCAC	CRE(bZIP)/Promoter/Homer	+	6.68212	-
peaks249	33	GCATGACATCAC	CRE(bZIP)/Promoter/Homer	+	6.68212	-
peaks249	46	ATGACATCACCG	CRE(bZIP)/Promoter/Homer	-	7.45782	-
peaks249	-6	ATGACATCACCG	CRE(bZIP)/Promoter/Homer	-	7.45782	-
peaks248	-41	GCATGACATCAC	CRE(bZIP)/Promoter/Homer	+	6.68212	-
peaks248	11	GCATGACATCAC	CRE(bZIP)/Promoter/Homer	+	6.68212	-
peaks248	-28	ATGACATCACCG	CRE(bZIP)/Promoter/Homer	-	7.45782	-
peaks247	24	GCATGACATCAC	CRE(bZIP)/Promoter/Homer	+	6.68212	-
peaks247	37	ATGACATCACCG	CRE(bZIP)/Promoter/Homer	-	7.45782	-
peaks245	-9	GCATGACATCAC	CRE(bZIP)/Promoter/Homer	+	6.68212	-
peaks245	43	TCATGACATCAC	CRE(bZIP)/Promoter/Homer	+	6.54413	-
peaks245	56	ATGACATCACCG	CRE(bZIP)/Promoter/Homer	-	7.45782	-
peaks245	4	ATGACATCACCA	CRE(bZIP)/Promoter/Homer	-	6.54153	-
peaks245	-66	ATGACGTCGGCC	CRE(bZIP)/Promoter/Homer	-	6.32443	-
peaks243	-87	GCATGACATCAC	CRE(bZIP)/Promoter/Homer	+	6.68212	-
peaks243	15	GCATGACATCAC	CRE(bZIP)/Promoter/Homer	+	6.68212	-
peaks243	68	GCATGACATCAC	CRE(bZIP)/Promoter/Homer	+	6.68212	-
peaks243	-74	ATGACATCACCG	CRE(bZIP)/Promoter/Homer	-	7.45782	-
peaks242	59	GCATGACATCAC	CRE(bZIP)/Promoter/Homer	+	6.68212	-
peaks242	72	ATGACATCACCG	CRE(bZIP)/Promoter/Homer	-	7.45782	-
peaks242	2	ATGACGTCGGGC	CRE(bZIP)/Promoter/Homer	-	6.17939	-
peaks241	-2	CCATGACATCAC	CRE(bZIP)/Promoter/Homer	+	7.46042	-
peaks241	50	GCATGACATCAC	CRE(bZIP)/Promoter/Homer	+	6.68212	-
peaks240	-53	GCATGACATCAC	CRE(bZIP)/Promoter/Homer	+	6.68212	-
peaks240	0	TCATGACATCAC	CRE(bZIP)/Promoter/Homer	+	6.54413	-
peaks240	53	GCATGACATCAC	CRE(bZIP)/Promoter/Homer	+	6.68212	-
peaks240	66	ATGACATCACCG	CRE(bZIP)/Promoter/Homer	-	7.45782	-
peaks238	55	ATGACGTCGGGC	CRE(bZIP)/Promoter/Homer	-	6.17939	-
peaks236	25	GGACGACGTCAG	CRE(bZIP)/Promoter/Homer	+	6.26299	-
peaks236	42	GAATGACGTCAC	CRE(bZIP)/Promoter/Homer	+	8.83797	-
peaks236	55	ATGACGTCACCG	CRE(bZIP)/Promoter/Homer	-	11.2502	-
peaks235	-70	ATGACGTCGGGC	CRE(bZIP)/Promoter/Homer	-	6.17939	-
peaks233	-43	GCATGACATCAC	CRE(bZIP)/Promoter/Homer	+	6.68212	-
peaks233	-83	ATGACATCACCA	CRE(bZIP)/Promoter/Homer	-	6.54153	-
peaks232	-32	GCATGACATCAC	CRE(bZIP)/Promoter/Homer	+	6.68212	-
peaks232	-19	ATGACATCACCG	CRE(bZIP)/Promoter/Homer	-	7.45782	-
peaks230	55	GCATGACATCAC	CRE(bZIP)/Promoter/Homer	+	6.68212	-
peaks228	6	TCATGACATCAC	CRE(bZIP)/Promoter/Homer	+	6.54413	-
peaks228	59	GCATGACATCAC	CRE(bZIP)/Promoter/Homer	+	6.68212	-
peaks228	72	ATGACATCACCG	CRE(bZIP)/Promoter/Homer	-	7.45782	-
peaks228	19	ATGACATCACCG	CRE(bZIP)/Promoter/Homer	-	7.45782	-
peaks228	-34	ATGACATCACCG	CRE(bZIP)/Promoter/Homer	-	7.45782	-
peaks225	84	CTGACATCATCG	CRE(bZIP)/Promoter/Homer	-	6.72291	-
peaks224	67	GCCTGACGTGAT	CRE(bZIP)/Promoter/Homer	+	8.25708	-
peaks224	80	CTGACGTGATCC	CRE(bZIP)/Promoter/Homer	-	8.37189	-
peaks224	27	CTGATGTCATCC	CRE(bZIP)/Promoter/Homer	-	5.99008	-
peaks221	-40	GCCTGACGCCAT	CRE(bZIP)/Promoter/Homer	+	6.07093	-
peaks216	-11	GCCCGACGTCAT	CRE(bZIP)/Promoter/Homer	+	6.17939	-
peaks211	-54	GCCCGACGTCAT	CRE(bZIP)/Promoter/Homer	+	6.17939	-
peaks208	40	GGCCGACGTCAT	CRE(bZIP)/Promoter/Homer	+	6.32443	-
peaks206	14	GCCTGACGTGAT	CRE(bZIP)/Promoter/Homer	+	8.25708	-
peaks206	27	CTGACGTGATCC	CRE(bZIP)/Promoter/Homer	-	8.37189	-
peaks205	5	CTGACGTCGTCC	CRE(bZIP)/Promoter/Homer	-	6.26299	-
peaks204	-70	TCCTGACGTCAT	CRE(bZIP)/Promoter/Homer	+	9.51544	-
peaks204	-57	CTGACGTCATCC	CRE(bZIP)/Promoter/Homer	-	9.73702	-
peaks203	79	CTGACGTCGTCC	CRE(bZIP)/Promoter/Homer	-	6.26299	-
peaks195	-10	GCCCGACGTCAT	CRE(bZIP)/Promoter/Homer	+	6.17939	-
peaks191	66	GCCCGACGTCAT	CRE(bZIP)/Promoter/Homer	+	6.17939	-
peaks183	-62	CTGACATCATCC	CRE(bZIP)/Promoter/Homer	-	5.9446	-
peaks181	-20	GCCCGACGTCAT	CRE(bZIP)/Promoter/Homer	+	6.17939	-
peaks166	-10	CTGACATCATCC	CRE(bZIP)/Promoter/Homer	-	5.9446	-
peaks162	84	GCCTGACGTCGC	CRE(bZIP)/Promoter/Homer	+	8.1145	-
peaks162	97	CTGACGTCGCTC	CRE(bZIP)/Promoter/Homer	-	6.72574	-
peaks159	9	GCCCGACGTCAT	CRE(bZIP)/Promoter/Homer	+	6.17939	-
peaks155	-5	CGCTGACGTCGT	CRE(bZIP)/Promoter/Homer	+	6.7368	-
peaks152	36	GGCTGACGTCGT	CRE(bZIP)/Promoter/Homer	+	5.9585	-
peaks152	49	CTGACGTCGTGC	CRE(bZIP)/Promoter/Homer	-	6.11795	-
peaks152	-57	CCGACGTCATCG	CRE(bZIP)/Promoter/Homer	-	6.67536	-
peaks143	-44	TCGTGATGTCAT	CRE(bZIP)/Promoter/Homer	+	6.39649	-
peaks143	9	TGGTGATGTCAT	CRE(bZIP)/Promoter/Homer	+	6.54153	-
peaks143	26	GCCCGACGTCAT	CRE(bZIP)/Promoter/Homer	+	6.17939	-
peaks143	22	GTGATGTCATGC	CRE(bZIP)/Promoter/Homer	-	6.68212	-
peaks143	-31	GTGATGTCATGC	CRE(bZIP)/Promoter/Homer	-	6.68212	-
peaks142	6	CGGTGATGTCAT	CRE(bZIP)/Promoter/Homer	+	7.45782	-
peaks142	71	GTGATGTCATGC	CRE(bZIP)/Promoter/Homer	-	6.68212	-
peaks142	19	GTGATGTCATGC	CRE(bZIP)/Promoter/Homer	-	6.68212	-
peaks141	-29	TGGTGATGTCAT	CRE(bZIP)/Promoter/Homer	+	6.54153	-
peaks141	23	CGGTGATGTCAT	CRE(bZIP)/Promoter/Homer	+	7.45782	-
peaks141	76	CGGTGATGTCAT	CRE(bZIP)/Promoter/Homer	+	7.45782	-
peaks141	89	GTGATGTCATGC	CRE(bZIP)/Promoter/Homer	-	6.68212	-
peaks141	36	GTGATGTCATGC	CRE(bZIP)/Promoter/Homer	-	6.68212	-
peaks141	-16	GTGATGTCATGC	CRE(bZIP)/Promoter/Homer	-	6.68212	-
peaks139	-95	CGGTGATGTCAT	CRE(bZIP)/Promoter/Homer	+	7.45782	-
peaks139	-13	CTGACGTCGTCC	CRE(bZIP)/Promoter/Homer	-	6.26299	-
peaks139	-82	GTGATGTCATGC	CRE(bZIP)/Promoter/Homer	-	6.68212	-
peaks138	-49	CGGTGATGTCAT	CRE(bZIP)/Promoter/Homer	+	7.45782	-
peaks138	56	CGGTGATGTCAT	CRE(bZIP)/Promoter/Homer	+	7.45782	-
peaks138	69	GTGATGTCATGC	CRE(bZIP)/Promoter/Homer	-	6.68212	-
peaks138	-36	GTGATGTCATGC	CRE(bZIP)/Promoter/Homer	-	6.68212	-
peaks137	-14	CGGTGATGTCAT	CRE(bZIP)/Promoter/Homer	+	7.45782	-
peaks137	-1	GTGATGTCATGC	CRE(bZIP)/Promoter/Homer	-	6.68212	-
peaks136	-37	CTGACGTCGTCC	CRE(bZIP)/Promoter/Homer	-	6.26299	-
peaks135	-91	CGGTGATGTCAT	CRE(bZIP)/Promoter/Homer	+	7.45782	-
peaks135	-38	CGGTGATGTCAT	CRE(bZIP)/Promoter/Homer	+	7.45782	-
peaks135	31	GCCCGACGTCAT	CRE(bZIP)/Promoter/Homer	+	6.17939	-
peaks135	-20	GTCATGTGACGC	CRE(bZIP)/Promoter/Homer	-	6.11952	-
peaks135	-78	GTGATGTCATGC	CRE(bZIP)/Promoter/Homer	-	6.68212	-
peaks134	-49	GTGATGTCATGC	CRE(bZIP)/Promoter/Homer	-	6.68212	-
peaks133	-13	CGGTGATGTCAT	CRE(bZIP)/Promoter/Homer	+	7.45782	-
peaks133	-52	GTGATGTCATGC	CRE(bZIP)/Promoter/Homer	-	6.68212	-
peaks132	-56	GCATGACATCAC	CRE(bZIP)/Promoter/Homer	+	6.68212	-
peaks132	-2	GCATGACATCAC	CRE(bZIP)/Promoter/Homer	+	6.68212	-
peaks132	11	ATGACATCACCG	CRE(bZIP)/Promoter/Homer	-	7.45782	-
peaks131	-41	TCATGACATCAC	CRE(bZIP)/Promoter/Homer	+	6.54413	-
peaks131	64	GCATGACATCAC	CRE(bZIP)/Promoter/Homer	+	6.68212	-
peaks131	25	ATGACATCACCG	CRE(bZIP)/Promoter/Homer	-	7.45782	-
peaks131	-28	ATGACATCACCG	CRE(bZIP)/Promoter/Homer	-	7.45782	-
peaks129	-15	CGGTGATGTGAT	CRE(bZIP)/Promoter/Homer	+	6.06148	-
peaks128	-89	GTGATGTCATGC	CRE(bZIP)/Promoter/Homer	-	6.68212	-
peaks126	0	CGGTGATGTCAT	CRE(bZIP)/Promoter/Homer	+	7.45782	-
peaks126	52	TGGTGATGTCAT	CRE(bZIP)/Promoter/Homer	+	6.54153	-
peaks126	13	GTGATGTCATGC	CRE(bZIP)/Promoter/Homer	-	6.68212	-
peaks125	-92	CGGTGATGTCAT	CRE(bZIP)/Promoter/Homer	+	7.45782	-
peaks125	-75	GCCCGACGTCAT	CRE(bZIP)/Promoter/Homer	+	6.17939	-
peaks125	27	GTGATGTCATGC	CRE(bZIP)/Promoter/Homer	-	6.68212	-
peaks125	-79	GTGATGTCATGC	CRE(bZIP)/Promoter/Homer	-	6.68212	-
peaks124	3	GTGATGTCATGC	CRE(bZIP)/Promoter/Homer	-	6.68212	-
peaks123	-67	CGGTGATGTCAT	CRE(bZIP)/Promoter/Homer	+	7.45782	-
peaks123	-50	GCCCGACGTCAT	CRE(bZIP)/Promoter/Homer	+	6.17939	-
peaks123	-14	CGGTGACGTCAT	CRE(bZIP)/Promoter/Homer	+	11.2502	-
peaks123	-1	GTGACGTCATGC	CRE(bZIP)/Promoter/Homer	-	10.4291	-
peaks123	-54	GTGATGTCATGC	CRE(bZIP)/Promoter/Homer	-	6.68212	-
peaks122	-85	TGGTGATGTCAT	CRE(bZIP)/Promoter/Homer	+	6.54153	-
peaks122	-33	CGGTGATGTCAT	CRE(bZIP)/Promoter/Homer	+	7.45782	-
peaks122	19	CGGTGATGTCAT	CRE(bZIP)/Promoter/Homer	+	7.45782	-
peaks122	69	CGGTGATGTCAT	CRE(bZIP)/Promoter/Homer	+	7.45782	-
peaks122	32	GTGATGTCATGC	CRE(bZIP)/Promoter/Homer	-	6.68212	-
peaks122	-20	GTGATGTCATGC	CRE(bZIP)/Promoter/Homer	-	6.68212	-
peaks122	-72	GTGATGTCATGC	CRE(bZIP)/Promoter/Homer	-	6.68212	-
peaks120	-58	CGGTGATGTCAT	CRE(bZIP)/Promoter/Homer	+	7.45782	-
peaks120	-5	CGGTGATGTCAT	CRE(bZIP)/Promoter/Homer	+	7.45782	-
peaks120	47	CGGTGATGTCAT	CRE(bZIP)/Promoter/Homer	+	7.45782	-
peaks120	60	GTGATGTCATGC	CRE(bZIP)/Promoter/Homer	-	6.68212	-
peaks120	8	GTGATGTCATGC	CRE(bZIP)/Promoter/Homer	-	6.68212	-
peaks120	-45	GTGATGTCATGC	CRE(bZIP)/Promoter/Homer	-	6.68212	-
peaks105	-10	CTGACGTCGTCC	CRE(bZIP)/Promoter/Homer	-	6.26299	-
peaks102	64	GCCCGACGTCAT	CRE(bZIP)/Promoter/Homer	+	6.17939	-
peaks100	69	GCCCGACGTCAT	CRE(bZIP)/Promoter/Homer	+	6.17939	-
peaks98	36	GCCCGACGTCAT	CRE(bZIP)/Promoter/Homer	+	6.17939	-
peaks97	-67	CGGTGATGTCAT	CRE(bZIP)/Promoter/Homer	+	7.45782	-
peaks97	-15	TGGTGATGTCAT	CRE(bZIP)/Promoter/Homer	+	6.54153	-
peaks97	-2	GTGATGTCATGC	CRE(bZIP)/Promoter/Homer	-	6.68212	-
peaks96	-88	CGGTGATGTCAT	CRE(bZIP)/Promoter/Homer	+	7.45782	-
peaks96	71	CGGTGATGTCAT	CRE(bZIP)/Promoter/Homer	+	7.45782	-
peaks96	84	GTGATGTCATGC	CRE(bZIP)/Promoter/Homer	-	6.68212	-
peaks96	-75	GTGATGTCATGC	CRE(bZIP)/Promoter/Homer	-	6.68212	-
peaks95	54	GTGATGTCATGC	CRE(bZIP)/Promoter/Homer	-	6.68212	-
peaks94	-77	CGGTGATGTCAT	CRE(bZIP)/Promoter/Homer	+	7.45782	-
peaks91	-97	CGGTGATGTCAT	CRE(bZIP)/Promoter/Homer	+	7.45782	-
peaks91	62	CGGTGATGTCAT	CRE(bZIP)/Promoter/Homer	+	7.45782	-
peaks91	75	GTGATGTCATGC	CRE(bZIP)/Promoter/Homer	-	6.68212	-
peaks91	22	GTGATGTCATGC	CRE(bZIP)/Promoter/Homer	-	6.68212	-
peaks91	-84	GTGATGTCATGC	CRE(bZIP)/Promoter/Homer	-	6.68212	-
peaks90	-51	TGGTGATGTCAT	CRE(bZIP)/Promoter/Homer	+	6.54153	-
peaks90	-38	GTGATGTCATGC	CRE(bZIP)/Promoter/Homer	-	6.68212	-
peaks89	-65	CGGTGATGTCAT	CRE(bZIP)/Promoter/Homer	+	7.45782	-
peaks89	-52	GTGATGTCATGC	CRE(bZIP)/Promoter/Homer	-	6.68212	-
peaks75	-86	ATGACGTCGGGC	CRE(bZIP)/Promoter/Homer	-	6.17939	-
peaks74	13	GCATGACATCAC	CRE(bZIP)/Promoter/Homer	+	6.68212	-
peaks74	49	GGACGACGTCAG	CRE(bZIP)/Promoter/Homer	+	6.26299	-
peaks74	66	GCATGACATCAC	CRE(bZIP)/Promoter/Homer	+	6.68212	-
peaks74	79	ATGACATCACCG	CRE(bZIP)/Promoter/Homer	-	7.45782	-
peaks74	26	ATGACATCACCG	CRE(bZIP)/Promoter/Homer	-	7.45782	-
peaks54	-78	GCGTGACATCAT	CRE(bZIP)/Promoter/Homer	+	6.57995	-
peaks51	57	GCCCGACGTCAT	CRE(bZIP)/Promoter/Homer	+	6.17939	-
peaks27	79	GGCTGACGTGGG	CRE(bZIP)/Promoter/Homer	+	6.02612	-
peaks27	92	CTGACGTGGGGC	CRE(bZIP)/Promoter/Homer	-	6.27822	-
peaks13768	-10	TGAGGGCGGTGG	At5g65130(AP2EREBP)/colamp-At5g65130-DAP-Seq(GSE60143)/Homer	-	8.98765	-
peaks13687	82	TGAGGGCGGTGG	At5g65130(AP2EREBP)/colamp-At5g65130-DAP-Seq(GSE60143)/Homer	-	8.98765	-
peaks13607	-64	CCACCGCCCTCA	At5g65130(AP2EREBP)/colamp-At5g65130-DAP-Seq(GSE60143)/Homer	+	8.98765	-
peaks13578	-27	TGATGGCGGTGC	At5g65130(AP2EREBP)/colamp-At5g65130-DAP-Seq(GSE60143)/Homer	-	8.96669	-
peaks13520	34	GTTTGGCGGTGG	At5g65130(AP2EREBP)/colamp-At5g65130-DAP-Seq(GSE60143)/Homer	-	9.71804	-
peaks13405	-60	TTATGTCGGCGC	At5g65130(AP2EREBP)/colamp-At5g65130-DAP-Seq(GSE60143)/Homer	-	9.86829	-
peaks13263	83	AAATGTCGGCTG	At5g65130(AP2EREBP)/colamp-At5g65130-DAP-Seq(GSE60143)/Homer	-	8.78011	-
peaks13262	-21	ACGCCGACAATG	At5g65130(AP2EREBP)/colamp-At5g65130-DAP-Seq(GSE60143)/Homer	+	8.90738	-
peaks13202	67	AATGGTCGGTGA	At5g65130(AP2EREBP)/colamp-At5g65130-DAP-Seq(GSE60143)/Homer	-	9.52994	-
peaks13139	-18	TAATGGCGGCGA	At5g65130(AP2EREBP)/colamp-At5g65130-DAP-Seq(GSE60143)/Homer	-	8.8487	-
peaks13109	29	CATTGTCGGTGA	At5g65130(AP2EREBP)/colamp-At5g65130-DAP-Seq(GSE60143)/Homer	-	9.44901	-
peaks13008	45	CCGCCGACCATT	At5g65130(AP2EREBP)/colamp-At5g65130-DAP-Seq(GSE60143)/Homer	+	10.77	-
peaks12966	70	CCGCCGCCACTG	At5g65130(AP2EREBP)/colamp-At5g65130-DAP-Seq(GSE60143)/Homer	+	8.46757	-
peaks12964	18	TGTTGGCGGCGG	At5g65130(AP2EREBP)/colamp-At5g65130-DAP-Seq(GSE60143)/Homer	-	8.86622	-
peaks12935	68	CCGCCGACTCTT	At5g65130(AP2EREBP)/colamp-At5g65130-DAP-Seq(GSE60143)/Homer	+	8.56142	-
peaks12926	96	CTAGGTCGGCGT	At5g65130(AP2EREBP)/colamp-At5g65130-DAP-Seq(GSE60143)/Homer	-	7.98419	-
peaks12869	86	GAAGGTCGGTGA	At5g65130(AP2EREBP)/colamp-At5g65130-DAP-Seq(GSE60143)/Homer	-	9.52129	-
peaks12807	54	GTTTGGCGGCGG	At5g65130(AP2EREBP)/colamp-At5g65130-DAP-Seq(GSE60143)/Homer	-	9.4397	-
peaks12739	-88	GCACCGACCCTT	At5g65130(AP2EREBP)/colamp-At5g65130-DAP-Seq(GSE60143)/Homer	+	9.09432	-
peaks12734	-37	GCGCCGACTATC	At5g65130(AP2EREBP)/colamp-At5g65130-DAP-Seq(GSE60143)/Homer	+	9.35032	-
peaks12707	23	CCACCGCCCATT	At5g65130(AP2EREBP)/colamp-At5g65130-DAP-Seq(GSE60143)/Homer	+	10.3361	-
peaks12587	-77	TCACCGCCATTA	At5g65130(AP2EREBP)/colamp-At5g65130-DAP-Seq(GSE60143)/Homer	+	9.12704	-
peaks12520	-21	TGAGGGCGGTGG	At5g65130(AP2EREBP)/colamp-At5g65130-DAP-Seq(GSE60143)/Homer	-	8.98765	-
peaks12514	-32	TGAGGTCGGTGA	At5g65130(AP2EREBP)/colamp-At5g65130-DAP-Seq(GSE60143)/Homer	-	8.18153	-
peaks12348	5	TTGGGTCGGTGC	At5g65130(AP2EREBP)/colamp-At5g65130-DAP-Seq(GSE60143)/Homer	-	7.94667	-
peaks12287	-36	CATTGGCGGTGT	At5g65130(AP2EREBP)/colamp-At5g65130-DAP-Seq(GSE60143)/Homer	-	8.47347	-
peaks12252	82	TAAAGGCGGTGA	At5g65130(AP2EREBP)/colamp-At5g65130-DAP-Seq(GSE60143)/Homer	-	8.00388	-
[truncated: 25,054 more rows]
