# Supplementary material for: The histone H3K27 demethylase SlJMJ4 promotes dark- and ABA-induced leaf senescence in tomato
Source: Hortic Res. 2022 Jan 19;9:uhab077. doi: 10.1093/hr/uhab077 (PMC8973004; doi:10.1093/hr/uhab077)
Supplement: Web_Material_uhab077 [file web_material_uhab077.zip › Supplementary Table 3.xlsx]

## Sheet: 工作表1
Supplemental Table 3. Primers used in this study.
Primer	Sequence(5'-3')
For construct
SlJMJ4-pGEX-4T-3-GST-F	CTGGTTCCGCGTGGATCC ATGGTGGAAGGGAGAGTCTGC
SlJMJ4-pGEX-4T-3-GST-R	CCGGGAATTCGGGGATCC CTATCTATTCAATCCATCCATCCG
SlJMJ4-pBI-GFP-F	GGGGACTCTAGAGGATCC ATGGTGGAAGGGAGAGTCTGC
SlJMJ4-pBI-GFP-R	CTGACCACCCGGGGATCC TCTATTCAATCCATCCATCCG
SlJMJ4-pSAT6-EYFP-F	AGCTCAAGCTTCGAATTCATGGTGGAAGGGAGAGTCTGC
SlJMJ4-pSAT6-EYFP-R	CACCATCAGGATCCCGGG CTATCTATTCAATCCATCCATCCG
For qRT-PCR analysis
SlJMJ4-QF	TGAGCAGGATAAGGTAGTTC
SlJMJ4-QR	GACACAACAGGACCAGAA
SlActin-QF	AAGGATGCGTATGTGGGTG
SlActin-QR	GGGGTGCCTCAGTCAGGAGAACAG
SlSAG12-QF	CACGTCCGATTAACAATGAGAC
SlSAG12-QR	TAACCGGTATGTAACACACGAA
SlSAG13-QF	CAAGTTATAGCGGTTGATGGTG
SlSAG13-QR	AGCTTTATTCATGTCGGTCTCA
SlSAG15-QF	TATGTATATTGTGTCGGGGGTG
SlSAG15-QR	CGCGATAAGACCAAGTAAAAGG
SlSAG101-QF	TAATGAGCTCAAGATGTGCTGA
SlSAG101-QR	GCAAATGGCTTTGTTCTTCAAC
SlSAG113-QF	CCGTGTTATATATTGGGACGGA
SlSAG113-QR	CAAACACTCATCTTCGTTGGTT
SlEIN3-QF	AAGGATAAGGTGAGGTTCGATC
SlEIN3-QR	GTAGGACCAACTGGATTAGACC
SlENU4-QF	CTGGTGCTGGGGAGAATC
SlENU4-QR	GTCCGATCCAGTTGCCTACA
SlNOR-QF	GAAAGTACGGATTCATCAACCG
SlNOR-QR	TTTTTGAGGTAGTGGACGATGA
SlNAP2-QF	GACTCAACATGACGATTTGGAG
SlNAP2-QR	AATCTCCTCAGATAGCACATCG
SlORE1-QF	TATGTTGGCAATGATTACGCTG
SlORE1-QR	TACTTTTAGGAAGTTCGGGACC
SlSGR1-QF	GAGATGAAGTTGTTGCAGAGTG
SlSGR1-QR	CCATGAACAAAAGCCTTGAGAA
SlNYC1-QF	CTAACCGACCTACTTCTGAGTG
SlNYC1-QR	CATCCTTGGCACTAGTGTTCTA
SlPPH-QF	AGGAACGTTGAATCCGATAGTT
SlPPH-QR	TTCTTTGACAACGTCGTATTCG
SlPAO-QF	CATCTCCTCTTAGAGTAGCTGC
SlPAO-QR	TCTTCCACTAATGAAACTGGGT
SlRCCR-QF	GATCTGGCTAAGAGGGATCAAA
SlRCCR-QR	GCAGGACCAAGAAATTCAACTG
SlPYL4-QF	GCAGTTCTCCGTCCCTAATAAT
SlPYL4-QR	AGAAAATGCTTATACGCTTGCG
SlPYL6-QF	GAACTTGGCTAAGACGTCAAAG
SlPYL6-QR	AACCTTACAGTCCACGAAATCT
SlABI5-QF	TTGTCAGTTAAGAGTTACCGCT
SlABI5-QR	CAAGCGTGAAGTAACACTATCG
WRKY53-QF	CTATCGTCACATGCAAAACTGT
WRKY53-QR	GAGCCTCGGTATGTGATATCAA
NCED1-QF	CAGAACTGCAAATTGTTAACGC
NCED1-QR	GGCGTTTATGAATGTTCCATGA
NCED3-QF	CGGAAAGATTAGTTCAAGAGCG
NCED3-QR	CACGGGCATAGAACAACAATAG
CYP707A-QF	CAGATTCGTGCTGCTAACTTAC
CYP707A-QR	TAAAAGAACAAAGCAGAAGGGC
For ChIP-H3K27me3 histone modification analysis
SlNAP2-P1-F	CTGACGTTGTGGTGCGTTTT
SlNAP2-P1-R	AACGTGCCTGAATCTCCCTG
SlNAP2-P2-F	AACAACCGAGGCTGCAGTAG
SlNAP2-P2-R	GCCGTGAGCCAAAAATCAGG
SlNAP2-P3-F	CTGCTCGCAAGGTACGATCT
SlNAP2-P3-R	ACTGTTGCTTGCACTCTGGT
SlORE1-P1-F	CTGAGGTGCTGTGGGACAAT
SlORE1-P1-R	CAGGTTGGTTGAACTGCGTG
SlORE1-P2-F	AAAACCCCGCTCCTATGCAA
SlORE1-P2-R	GCTTGGCACTTCCATGTTGG
SlORE1-P3-F	GTGGTAGAGTCGCACGACAA
SlORE1-P3-R	TCGTTCTGTTGCTCGGTTCA
SlABI5-P1-F	ACAGGGATCGCTTACGCTTC
SlABI5-P1-R	ACGTAGCCTGTCGTTGAGTG
SlABI5-P2-F	GAGGCAGTGGATTCCCACAA
SlABI5-P2-R	ATAGTGCATCCGACGACACG
SlABI5-P3-F	ACAACCCATTCCCGTCACTC
SlABI5-P3-R	TAAGCGATCCCTGTCTTGGC
SlSAG12-P1-F	GCAGGAGAAGATAAAGGGTACAA
SlSAG12-P1-R	TGGCTTTGAGGAGGACATAATC
SlSAG12-P2-F	GGACTCTTGGATACTGCCTTTC
SlSAG12-P2-R	CTGCTGCCTGGTATGGATAAT
SlSAG12-P3-F	CCCTAAGATTATGTCCTCCTCAAAG
SlSAG12-P3-R	GGTAACAGCTCCTTTCCTTCTC
SlSAG113-P1-F	AACACGAGGAATCGGGTAAAG
SlSAG113-P1-R	GCCTAAAGAGAACACTCATCCA
SlSAG113-P2-F	CATGCGGTTGTTGAGGAATTAG
SlSAG113-P2-R	GCAAACAGAACCCTTGACTTG
SlSAG113-P3-F	GAACTGCGTTATTGCTTGTCTC
SlSAG113-P3-R	GGTAGAGAACAGATGGGCATATT
NCED3-P1-R	TAGTGGCATGTAGGACGTTTG
NCED3-P1-R	CGTAGCCATCGTCTTCGTTAG
NCED3-P2-R	ATGAGCTTCCACCTACTGAATG
NCED3-P2-R	CGTGGAAGATATTGAGGGTTAGG
NCED3-P3-R	GATCGTCGCGATTGCATAGT
NCED3-P3-R	CGTCTTCGTTAGCTCCCAAAT
SlActin-CQ-F	CCATCAATGATCGGAATGGAAG
SlActin-CQ-R	TCAGCAATACCAGGGAACATTG
For GFP-target analysis
SlSAG12-P1-F	CAAGAGTTCATCACACCCTAAGA
SlSAG12-P1-R	CTCCTTTCCTTCTCCAATCCATAA
SlSAG12-P2-F	CCCTAAGATTATGTCCTCCTCAAAG
SlSAG12-P2-R	GGTAACAGCTCCTTTCCTTCTC
SlSAG12-P3-F	CGATGGGAGTAGCTTCGATTT
SlSAG12-P3-R	CATATCCCACTGCCGTAACA
SlSAG113-P1-F	CGTGCCGTCCTCTGTAGAAA
SlSAG113-P1-R	CGGCCACCAGCTTCTTGTAT
SlSAG113-P2-F	CTCGAGCCATTGGTAAGGCA
SlSAG113-P2-R	CGTTCGATACCACGTCCCAT
SlSAG113-P3-F	ATGGGACGTGGTATCGAACG
SlSAG113-P3-R	TGATGCATCTGAACACGCCT
SlNAP2-P1-F	TTTGGCATTAGCCCCCACTT
SlNAP2-P1-R	AACGTGCCTGAATCTCCCTG
SlNAP2-P2-F	CCCTGATTTTTGGCTCACGG
SlNAP2-P2-R	GCTTCTTCATCTCGCTCGGT
SlNAP2-P3-F	AACACCTTTCCTCCGTTGCT
SlNAP2-P3-R	TGACCATCTCCAACAGGAGC
SlORE1-P1-F	AAAACCCCGCTCCTATGCAA
SlORE1-P1-R	GCTGCTCCTAAGGGTAAGGC
SlORE1-P2-F	CAGCATAACTGGCCCGATGA
SlORE1-P2-R	ATTGTCCCACAGCACCTCAG
SlORE1-P3-F	CCGTTGAATACTCTGCCGGT
SlORE1-P3-R	CAGGTAAGTCCCAAGGCTCG
SlABI5-P1-F	AATCCGCAGCAAGATCACGA
SlABI5-P1-R	TTCGACACGGGTTCGAAAGT
SlABI5-P2-F	TTCCCACAACAGTCAACCCC
SlABI5-P2-R	GACGACACGGGACTTAGTGG
SlABI5-P3-F	GCCAAGACAGGGATCGCTTA
SlABI5-P3-R	TTCGAGCGTCATTTCACCGA
NCED3-P1-R	CGAAGACGATGGCTACGTAATG
NCED3-P1-R	GGAACTCGACGAGGCAATTTA
NCED3-P2-R	ATGAGCTTCCACCTACTGAATG
NCED3-P2-R	CGTGGAAGATATTGAGGGTTAGG
NCED3-P3-R	GATCGTCGCGATTGCATAGT
NCED3-P3-R	CGTCTTCGTTAGCTCCCAAAT
